# Supplementary material for: The Proportion of Soil-Borne Fungal Pathogens Increases with Elevated Organic Carbon in Agricultural Soils
Source: mSystems. 2022 Mar 21;7(2):e01337-21. doi: 10.1128/msystems.01337-21 (PMC9040864; doi:10.1128/msystems.01337-21)
Supplement: TABLE S1 [file msystems.01337-21-st001.xlsx]

## Sheet: Table S1
Table S1 Basic information of soil fungal phylotypes of phytopathogen, saprotroph, and symbiotroph in the field survey.
OTU ID	Ubiquity (%)	Proportion (%)	Trophic Mode	Taxonomy
OTU7	100	5.18377	Phytopathogen	k__Fungi;p__Ascomycota;c__Sordariomycetes;o__Hypocreales;f__Nectriaceae;g__Gibberella
OTU88	100	0.669309	Phytopathogen	k__Fungi;p__Ascomycota;c__Sordariomycetes;o__Hypocreales;f__Bionectriaceae;g__Clonostachys;s__Clonostachys_rosea_f_catenulata
OTU85	100	0.620902	Phytopathogen	k__Fungi;p__Ascomycota;c__Sordariomycetes;o__Xylariales;f__Xylariales_family_Incertae_sedis;g__Monographella;s__Monographella_cucumerina
OTU82	100	0.52749	Phytopathogen	k__Fungi;p__Ascomycota;c__Sordariomycetes;o__Hypocreales;f__Nectriaceae;g__Gibberella;s__Gibberella_zeae
OTU126	100	0.438037	Phytopathogen	k__Fungi;p__Ascomycota;c__Sordariomycetes;o__Hypocreales;f__Nectriaceae;g__Volutella
OTU116	100	0.300551	Phytopathogen	k__Fungi;p__Ascomycota;c__Sordariomycetes;o__Hypocreales;f__Bionectriaceae;g__Clonostachys;s__Clonostachys_sp
OTU84	100	0.215059	Phytopathogen	k__Fungi;p__Ascomycota;c__Sordariomycetes;o__Hypocreales;f__Nectriaceae;g__Neonectria;s__Neonectria_ramulariae
OTU224	100	0.0808799	Phytopathogen	k__Fungi;p__Ascomycota;c__Dothideomycetes;o__Pleosporales;f__Leptosphaeriaceae;g__Leptosphaeria
OTU537	100	0.0641542	Phytopathogen	k__Fungi;p__Ascomycota;c__Dothideomycetes;o__Pleosporales;f__Pleosporales_family_Incertae_sedis;g__Ascochyta;s__Ascochyta_manawaorae
OTU536	98.1481	0.137719	Phytopathogen	k__Fungi;p__Ascomycota;c__Dothideomycetes;o__Pleosporales;f__Pleosporales_family_Incertae_sedis;g__Phoma;s__Phoma_medicaginis
OTU956	98.1481	0.0355014	Phytopathogen	k__Fungi;p__Ascomycota;c__Sordariomycetes;o__Xylariales;f__Amphisphaeriaceae;g__Pestalotiopsis;s__Pestalotiopsis_microspora
OTU255	96.2963	0.201035	Phytopathogen	k__Fungi;p__Ascomycota;c__Dothideomycetes;o__Pleosporales;f__Pleosporaceae;g__Edenia;s__Edenia_sp
OTU425	92.5926	0.0573521	Phytopathogen	k__Fungi;p__Ascomycota;c__Eurotiomycetes;o__Eurotiales;f__Trichocomaceae;g__Penicillium;s__Penicillium_oxalicum
OTU261	90.7407	0.120062	Phytopathogen	k__Fungi;p__Ascomycota;c__Sordariomycetes;o__Hypocreales;f__Nectriaceae;g__Cylindrocarpon;s__Cylindrocarpon_sp
OTU1068	88.8889	0.0268357	Phytopathogen	k__Fungi;p__Ascomycota;c__Sordariomycetes;o__Hypocreales;f__Nectriaceae;g__Cylindrocarpon;s__Cylindrocarpon_decumbens
OTU9553	83.3333	0.0339174	Phytopathogen	k__Fungi;p__Ascomycota;c__Dothideomycetes;o__Pleosporales;f__Leptosphaeriaceae;g__Leptosphaeria;s__Leptosphaeria_sp_XJ23
OTU196	81.4815	0.328645	Phytopathogen	k__Fungi;p__Ascomycota;c__Leotiomycetes;o__Helotiales;f__Sclerotiniaceae;g__Sclerotiniaceae_unclassified
OTU259	81.4815	0.139816	Phytopathogen	k__Fungi;p__Ascomycota;c__Dothideomycetes;o__Pleosporales;f__Pleosporaceae;g__Bipolaris;s__Bipolaris_microstegii
OTU479	79.6296	0.0900581	Phytopathogen	k__Fungi;p__Ascomycota;c__Dothideomycetes;o__Pleosporales;f__Pleosporaceae;g__Dendryphion;s__Dendryphion_sp
OTU716	79.6296	0.0524135	Phytopathogen	k__Fungi;p__Ascomycota;c__Dothideomycetes;o__Pleosporales;f__Pleosporaceae;g__Cochliobolus
OTU808	77.7778	0.0219904	Phytopathogen	k__Fungi;p__Ascomycota;c__Sordariomycetes;o__Sordariomycetes_order_Incertae_sedis;f__Plectosphaerellaceae;g__Lectera;s__Lectera_longa
OTU636	74.0741	0.0898252	Phytopathogen	k__Fungi;p__Ascomycota;c__Dothideomycetes;o__Botryosphaeriales;f__Botryosphaeriaceae;g__Macrophomina;s__Macrophomina_phaseolina
OTU1319	74.0741	0.0143497	Phytopathogen	k__Fungi;p__Ascomycota;c__Dothideomycetes;o__Pleosporales;f__Leptosphaeriaceae;g__Leptosphaeria;s__Leptosphaeria_sp_MH_2001
OTU1565	74.0741	0.0130917	Phytopathogen	k__Fungi;p__Ascomycota;c__Sordariomycetes;o__Hypocreales;f__Nectriaceae;g__Volutella
OTU2744	74.0741	0.00470557	Phytopathogen	k__Fungi;p__Ascomycota;c__Sordariomycetes;o__Xylariales;f__Diatrypaceae;g__Eutypella;s__Eutypella_alsophila
OTU124	68.5185	0.213661	Phytopathogen	k__Fungi;p__Ascomycota;c__Dothideomycetes;o__Pleosporales;f__Pleosporales_family_Incertae_sedis;g__Phoma;s__Phoma_medicaginis
OTU369	68.5185	0.0848866	Phytopathogen	k__Fungi;p__Ascomycota;c__Sordariomycetes;o__Xylariales;f__Amphisphaeriaceae;g__Adisciso
OTU903	68.5185	0.0289323	Phytopathogen	k__Fungi;p__Ascomycota;c__Sordariomycetes;o__Hypocreales;f__Nectriaceae;g__Neonectria;s__Neonectria_sp_1f
OTU889	68.5185	0.0231551	Phytopathogen	k__Fungi;p__Basidiomycota;c__Agaricomycetes;o__Cantharellales;f__Ceratobasidiaceae;g__Ceratobasidium;s__Ceratobasidium_ramicola
OTU1246	68.5185	0.0198007	Phytopathogen	k__Fungi;p__Ascomycota;c__Dothideomycetes;o__Pleosporales;f__Pleosporaceae;g__Curvularia;s__Curvularia_trifolii
OTU122	66.6667	0.232576	Phytopathogen	k__Fungi;p__Ascomycota;c__Dothideomycetes;o__Pleosporales;f__Pleosporales_family_Incertae_sedis;g__Phoma;s__Phoma_medicaginis
OTU1517	66.6667	0.0102032	Phytopathogen	k__Fungi;p__Ascomycota;c__Dothideomycetes;o__Pleosporales;f__Phaeosphaeriaceae;g__Stagonospora;s__Stagonospora_sp_VegaE2_84
OTU370	64.8148	0.0222699	Phytopathogen	k__Fungi;p__Ascomycota;c__Sordariomycetes;o__Sordariomycetes_order_Incertae_sedis;f__Magnaporthaceae;g__Gaeumannomyces
OTU574	61.1111	0.063036	Phytopathogen	k__Fungi;p__Ascomycota;c__unclassified_Ascomycota;o__unclassified_Ascomycota;f__unclassified_Ascomycota;g__unclassified_Ascomycota;s__fungal_contaminant_of_Leptosphaeria_sp
OTU1317	61.1111	0.0183564	Phytopathogen	k__Fungi;p__Ascomycota;c__Sordariomycetes;o__Sordariomycetes_order_Incertae_sedis;f__Magnaporthaceae;g__Magnaporthaceae_unclassified
OTU538	61.1111	0.00829299	Phytopathogen	k__Fungi;p__Ascomycota;c__Sordariomycetes;o__Hypocreales;f__Nectriaceae;g__Cylindrocarpon;s__Cylindrocarpon_sp
OTU1672	59.2593	0.00717483	Phytopathogen	k__Fungi;p__Ascomycota;c__Eurotiomycetes;o__Eurotiales;f__Trichocomaceae;g__Aspergillus;s__Aspergillus_aculeatus
OTU371	57.4074	0.0901979	Phytopathogen	k__Fungi;p__Ascomycota;c__Sordariomycetes;o__Xylariales;f__Amphisphaeriaceae;g__Adisciso
OTU792	57.4074	0.0367128	Phytopathogen	k__Fungi;p__Ascomycota;c__Sordariomycetes;o__Hypocreales;f__Nectriaceae;g__Cylindrocarpon;s__Cylindrocarpon_sp
OTU3149	57.4074	0.0114611	Phytopathogen	k__Fungi;p__Ascomycota;c__Sordariomycetes;o__Sordariomycetes_order_Incertae_sedis;f__Plectosphaerellaceae;g__Gibellulopsis;s__Gibellulopsis_sp_YH_2012
OTU1061	57.4074	0.00819981	Phytopathogen	k__Fungi;p__Ascomycota;c__Sordariomycetes;o__Sordariomycetes_order_Incertae_sedis;f__Plectosphaerellaceae;g__Gibellulopsis;s__Gibellulopsis_sp_YH_2012
OTU672	55.5556	0.0267891	Phytopathogen	k__Fungi;p__Ascomycota;c__Eurotiomycetes;o__Eurotiales;f__Trichocomaceae;g__Penicillium;s__Penicillium_citrinum
OTU1471	50	0.00740778	Phytopathogen	k__Fungi;p__Ascomycota;c__Sordariomycetes;o__Hypocreales;f__Nectriaceae;g__Neonectria;s__Neonectria_sp_E102
OTU1912	44.4444	0.00950432	Phytopathogen	k__Fungi;p__Ascomycota;c__Dothideomycetes;o__Botryosphaeriales;f__Botryosphaeriaceae;g__Lasiodiplodia
OTU1600	42.5926	0.00936455	Phytopathogen	k__Fungi;p__Ascomycota;c__Sordariomycetes;o__Hypocreales;f__Clavicipitaceae;g__Claviceps;s__Claviceps_sorghicola
OTU1872	40.7407	0.00535783	Phytopathogen	k__Fungi;p__Ascomycota;c__Dothideomycetes;o__Capnodiales;f__Mycosphaerellaceae;g__Ramichloridium;s__Ramichloridium_luteum
OTU1797	33.3333	0.0159337	Phytopathogen	k__Fungi;p__Ascomycota;c__Sordariomycetes;o__Sordariomycetes_order_Incertae_sedis;f__Magnaporthaceae;g__Gaeumannomyces;s__Gaeumannomyces_incrustans
OTU2184	33.3333	0.0121599	Phytopathogen	k__Fungi;p__Ascomycota;c__Dothideomycetes;o__Pleosporales;f__Pleosporaceae;g__Edenia;s__Edenia_sp
OTU2677	33.3333	0.00386695	Phytopathogen	k__Fungi;p__Ascomycota;c__Dothideomycetes;o__Pleosporales;f__Pleosporaceae;g__Cochliobolus;s__Cochliobolus_intermedius
OTU2772	33.3333	0.00312152	Phytopathogen	k__Fungi;p__Ascomycota;c__Dothideomycetes;o__Pleosporales;f__Pleosporaceae;g__Bipolaris;s__Bipolaris_sacchari
OTU519	31.4815	0.177181	Phytopathogen	k__Fungi;p__Ascomycota;c__Dothideomycetes;o__Pleosporales;f__Leptosphaeriaceae;g__Leptosphaeria;s__Leptosphaeria_biglobosa_australiensis_group
OTU2792	31.4815	0.00423967	Phytopathogen	k__Fungi;p__Ascomycota;c__Dothideomycetes;o__Capnodiales;f__Mycosphaerellaceae;g__Pseudocercospora;s__Pseudocercospora_dovyalidis
OTU1847	31.4815	0.00265562	Phytopathogen	k__Fungi;p__Ascomycota;c__Sordariomycetes;o__Hypocreales;f__Nectriaceae;g__Cylindrocarpon;s__Cylindrocarpon_decumbens
OTU2038	31.4815	0.00223631	Phytopathogen	k__Fungi;p__Ascomycota;c__Sordariomycetes;o__Hypocreales;f__Nectriaceae;g__Cylindrocarpon;s__Cylindrocarpon_ianthothele_var_ianthothele
OTU2706	31.4815	0.00223631	Phytopathogen	k__Fungi;p__Ascomycota;c__Dothideomycetes;o__Botryosphaeriales;f__Botryosphaeriaceae;g__Neofusicoccum;s__Neofusicoccum_sp
OTU8853	27.7778	0.00195677	Phytopathogen	k__Fungi;p__Ascomycota;c__Sordariomycetes;o__Hypocreales;f__Nectriaceae;g__Volutella;s__Volutella_consors
OTU4669	27.7778	0.000885206	Phytopathogen	k__Fungi;p__Ascomycota;c__Sordariomycetes;o__Xylariales;f__Diatrypaceae;g__Eutypella;s__Eutypella_citricola
OTU264	25.9259	0.0157474	Phytopathogen	k__Fungi;p__Ascomycota;c__Sordariomycetes;o__Sordariomycetes_order_Incertae_sedis;f__Magnaporthaceae;g__Magnaporthe;s__Magnaporthe_salvinii
OTU3089	25.9259	0.00218972	Phytopathogen	k__Fungi;p__Ascomycota;c__Sordariomycetes;o__Sordariomycetes_order_Incertae_sedis;f__Magnaporthaceae;g__Pyricularia
OTU3219	25.9259	0.00116475	Phytopathogen	k__Fungi;p__Ascomycota;c__Eurotiomycetes;o__Chaetothyriales;f__Chaetothyriales_family_Incertae_sedis;g__Strelitziana;s__Strelitziana_mali
OTU4225	25.9259	0.00102498	Phytopathogen	k__Fungi;p__Ascomycota;c__Sordariomycetes;o__Sordariomycetes_order_Incertae_sedis;f__Glomerellaceae;g__Glomerella;s__Glomerella_sp_UM90
OTU90	25.9259	0.000698847	Phytopathogen	k__Fungi;p__Ascomycota;c__Sordariomycetes;o__Xylariales;f__Xylariales_family_Incertae_sedis;g__Monographella;s__Monographella_cucumerina
OTU1475	24.0741	0.0210586	Phytopathogen	k__Fungi;p__Ascomycota;c__Leotiomycetes;o__Helotiales;f__Sclerotiniaceae;g__Sclerotinia;s__Sclerotinia_sclerotiorum
OTU1272	24.0741	0.0186359	Phytopathogen	k__Fungi;p__Ascomycota;c__Sordariomycetes;o__Hypocreales;f__Bionectriaceae;g__Clonostachys;s__Clonostachys_sp_ATT061
OTU2700	24.0741	0.00540442	Phytopathogen	k__Fungi;p__Ascomycota;c__Sordariomycetes;o__Hypocreales;f__Nectriaceae;g__Cylindrocarpon;s__Cylindrocarpon_decumbens
OTU1894	24.0741	0.00451921	Phytopathogen	k__Fungi;p__Ascomycota;c__Sordariomycetes;o__Diaporthales;f__Togniniaceae;g__Phaeoacremonium;s__Phaeoacremonium_tuscanum
OTU897	22.2222	0.0158871	Phytopathogen	k__Fungi;p__Basidiomycota;c__Agaricomycetes;o__Cantharellales;f__Ceratobasidiaceae;g__Ceratobasidium;s__Ceratobasidium_ramicola
OTU1619	22.2222	0.00652257	Phytopathogen	k__Fungi;p__Ascomycota;c__Sordariomycetes;o__Hypocreales;f__Nectriaceae;g__Cylindrocarpon;s__Cylindrocarpon_decumbens
OTU1576	22.2222	0.00442603	Phytopathogen	k__Fungi;p__Ascomycota;c__Sordariomycetes;o__Xylariales;f__Xylariales_family_Incertae_sedis;g__Monographella;s__Monographella_cucumerina
OTU3449	22.2222	0.00358742	Phytopathogen	k__Fungi;p__Basidiomycota;c__Agaricomycetes;o__Cantharellales;f__Ceratobasidiaceae;g__Thanatephorus;s__Thanatephorus_cucumeris
OTU2401	22.2222	0.00330788	Phytopathogen	k__Fungi;p__Ascomycota;c__Dothideomycetes;o__Capnodiales;f__Mycosphaerellaceae;g__Septoria;s__Septoria_sp
OTU2473	22.2222	0.00326129	Phytopathogen	k__Fungi;p__Ascomycota;c__Dothideomycetes;o__Capnodiales;f__Mycosphaerellaceae;g__Septoria;s__Septoria_sp
OTU2262	20.3704	0.00628962	Phytopathogen	k__Fungi;p__Ascomycota;c__Dothideomycetes;o__Pleosporales;f__Leptosphaeriaceae;g__Leptosphaeria;s__Leptosphaeria_sp_B86_8
OTU2159	20.3704	0.00461239	Phytopathogen	k__Fungi;p__Ascomycota;c__Sordariomycetes;o__Hypocreales;f__Nectriaceae;g__Cylindrocladiella;s__Cylindrocladiella_pseudoparva
OTU2411	20.3704	0.00386695	Phytopathogen	k__Fungi;p__Ascomycota;c__Sordariomycetes;o__Hypocreales;f__Nectriaceae;g__Volutella;s__Volutella_ciliata
OTU2521	20.3704	0.00214313	Phytopathogen	k__Fungi;p__Ascomycota;c__Sordariomycetes;o__Sordariomycetes_order_Incertae_sedis;f__Magnaporthaceae;g__Magnaporthe;s__Magnaporthe_oryzae
OTU9065	20.3704	0.00158405	Phytopathogen	k__Fungi;p__Ascomycota;c__Dothideomycetes;o__Pleosporales;f__Pleosporales_family_Incertae_sedis;g__Phoma;s__Phoma_medicaginis
OTU3048	20.3704	0.00144428	Phytopathogen	k__Fungi;p__Ascomycota;c__Dothideomycetes;o__Capnodiales;f__Teratosphaeriaceae;g__Devriesia
OTU1993	18.5185	0.00419308	Phytopathogen	k__Fungi;p__Ascomycota;c__Sordariomycetes;o__Hypocreales;f__Hypocreales_family_Incertae_sedis;g__Trichothecium;s__Trichothecium_roseum
OTU2090	18.5185	0.00377377	Phytopathogen	k__Fungi;p__Ascomycota;c__Sordariomycetes;o__Hypocreales;f__Hypocreales_family_Incertae_sedis;g__Trichothecium;s__Trichothecium_roseum
OTU4016	18.5185	0.00191018	Phytopathogen	k__Fungi;p__Ascomycota;c__Sordariomycetes;o__Xylariales;f__Amphisphaeriaceae;g__Pestalotiopsis;s__Pestalotiopsis_microspora
OTU2844	18.5185	0.00153746	Phytopathogen	k__Fungi;p__Ascomycota;c__Dothideomycetes;o__Pleosporales;f__Pleosporaceae;g__Cochliobolus;s__Cochliobolus_sativus
OTU2313	18.5185	0.00130451	Phytopathogen	k__Fungi;p__Ascomycota;c__Dothideomycetes;o__Pleosporales;f__Leptosphaeriaceae;g__Leptosphaeria;s__Leptosphaeria_sp_B86_8
OTU3141	18.5185	0.00116475	Phytopathogen	k__Fungi;p__Ascomycota;c__Eurotiomycetes;o__Chaetothyriales;f__Chaetothyriales_family_Incertae_sedis;g__Strelitziana;s__Strelitziana_mali
OTU1724	16.6667	0.00871229	Phytopathogen	k__Fungi;p__Ascomycota;c__Sordariomycetes;o__Hypocreales;f__Nectriaceae;g__Cylindrocarpon;s__Cylindrocarpon_decumbens
OTU3140	16.6667	0.00116475	Phytopathogen	k__Fungi;p__Ascomycota;c__Dothideomycetes;o__Capnodiales;f__Teratosphaeriaceae;g__Devriesia
OTU3977	16.6667	0.000559078	Phytopathogen	k__Fungi;p__Ascomycota;c__Eurotiomycetes;o__Chaetothyriales;f__Chaetothyriales_family_Incertae_sedis;g__Strelitziana;s__Strelitziana_africana
OTU8818	16.6667	0.000512488	Phytopathogen	k__Fungi;p__Ascomycota;c__Dothideomycetes;o__Pleosporales;f__Pleosporaceae;g__Cochliobolus;s__Cochliobolus_sativus
OTU3436	14.8148	0.00158405	Phytopathogen	k__Fungi;p__Ascomycota;c__Sordariomycetes;o__Xylariales;f__Amphisphaeriaceae;g__Adisciso;s__Adisciso_yakushimense
OTU4372	14.8148	0.000978386	Phytopathogen	k__Fungi;p__Ascomycota;c__Eurotiomycetes;o__Chaetothyriales;f__Chaetothyriales_family_Incertae_sedis;g__Strelitziana;s__Strelitziana_mali
OTU5857	14.8148	0.000931796	Phytopathogen	k__Fungi;p__Ascomycota;c__Sordariomycetes;o__Hypocreales;f__Nectriaceae;g__Volutella;s__Volutella_sp_SJ_2014
OTU5508	12.963	0.00107157	Phytopathogen	k__Fungi;p__Ascomycota;c__Dothideomycetes;o__Pleosporales;f__Pleosporaceae;g__Dendryphion;s__Dendryphion_europaeum
OTU5762	12.963	0.000605668	Phytopathogen	k__Fungi;p__Ascomycota;c__Dothideomycetes;o__Capnodiales;f__Mycosphaerellaceae;g__Ramichloridium;s__Ramichloridium_luteum
OTU4856	12.963	0.000559078	Phytopathogen	k__Fungi;p__Ascomycota;c__Eurotiomycetes;o__Chaetothyriales;f__Chaetothyriales_family_Incertae_sedis;g__Strelitziana;s__Strelitziana_africana
OTU5161	12.963	0.000465898	Phytopathogen	k__Fungi;p__Ascomycota;c__Sordariomycetes;o__Hypocreales;f__Nectriaceae;g__Cylindrocarpon;s__Cylindrocarpon_ianthothele_var_majus
OTU3290	12.963	0.000419308	Phytopathogen	k__Fungi;p__Ascomycota;c__Sordariomycetes;o__Hypocreales;f__Nectriaceae;g__Volutella
OTU4555	12.963	0.000419308	Phytopathogen	k__Fungi;p__Ascomycota;c__Dothideomycetes;o__Botryosphaeriales;f__Botryosphaeriaceae;g__Microdiplodia;s__Microdiplodia_sp
OTU5461	12.963	0.000372718	Phytopathogen	k__Fungi;p__Ascomycota;c__Sordariomycetes;o__Xylariales;f__Diatrypaceae;g__Eutypella;s__Eutypella_citricola
OTU3548	11.1111	0.0036806	Phytopathogen	k__Fungi;p__Ascomycota;c__Leotiomycetes;o__Helotiales;f__Helotiales_family_Incertae_sedis;g__Dactylaria;s__Dactylaria_higginsii
OTU2803	11.1111	0.00302834	Phytopathogen	k__Fungi;p__Ascomycota;c__Dothideomycetes;o__Pleosporales;f__Pleosporaceae;g__Cochliobolus;s__Cochliobolus_lunatus
OTU2808	11.1111	0.001817	Phytopathogen	k__Fungi;p__Ascomycota;c__Dothideomycetes;o__Botryosphaeriales;f__Botryosphaeriaceae;g__Sphaeropsis;s__Sphaeropsis_citrigena
OTU1833	11.1111	0.000698847	Phytopathogen	k__Fungi;p__Ascomycota;c__Sordariomycetes;o__Hypocreales;f__Nectriaceae;g__Calonectria
OTU5209	11.1111	0.000698847	Phytopathogen	k__Fungi;p__Ascomycota;c__Eurotiomycetes;o__Chaetothyriales;f__Chaetothyriales_family_Incertae_sedis;g__Strelitziana;s__Strelitziana_africana
OTU4267	11.1111	0.000559078	Phytopathogen	k__Fungi;p__Ascomycota;c__Sordariomycetes;o__Sordariomycetes_order_Incertae_sedis;f__Magnaporthaceae;g__Magnaporthaceae_unclassified
OTU4761	11.1111	0.000512488	Phytopathogen	k__Fungi;p__Ascomycota;c__Dothideomycetes;o__Pleosporales;f__Leptosphaeriaceae;g__Leptosphaeria;s__Leptosphaeria_sp_B86_8
OTU5711	11.1111	0.000372718	Phytopathogen	k__Fungi;p__Ascomycota;c__Sordariomycetes;o__Sordariomycetes_order_Incertae_sedis;f__Magnaporthaceae;g__Magnaporthe;s__Magnaporthe_griffinii
OTU3580	11.1111	0.000372718	Phytopathogen	k__Fungi;p__Ascomycota;c__Sordariomycetes;o__Hypocreales;f__Nectriaceae;g__Volutella;s__Volutella_sp_DoF21
OTU5936	11.1111	0.000326129	Phytopathogen	k__Fungi;p__Ascomycota;c__Sordariomycetes;o__Xylariales;f__Diatrypaceae;g__Eutypella;s__Eutypella_sp_E9101a
OTU979	9.25926	0.0336378	Phytopathogen	k__Fungi;p__Basidiomycota;c__Agaricomycetes;o__Cantharellales;f__Ceratobasidiaceae;g__Thanatephorus;s__Thanatephorus_cucumeris
OTU1714	9.25926	0.00885206	Phytopathogen	k__Fungi;p__Ascomycota;c__Sordariomycetes;o__Xylariales;f__Xylariales_family_Incertae_sedis;g__Monosporascus;s__Monosporascus_cannonballus
OTU5775	9.25926	0.0022829	Phytopathogen	k__Fungi;p__Ascomycota;c__Dothideomycetes;o__Pleosporales;f__Leptosphaeriaceae;g__Leptosphaeria;s__Leptosphaeria_sp_B86_8
OTU2104	9.25926	0.00218972	Phytopathogen	k__Fungi;p__Ascomycota;c__Dothideomycetes;o__Botryosphaeriales;f__Botryosphaeriaceae;g__Sphaeropsis;s__Sphaeropsis_sapinea
OTU2986	9.25926	0.00177041	Phytopathogen	k__Fungi;p__Ascomycota;c__Sordariomycetes;o__Sordariomycetes_order_Incertae_sedis;f__Magnaporthaceae;g__Mycoleptodiscus;s__Mycoleptodiscus_sp
OTU2442	9.25926	0.00163064	Phytopathogen	k__Fungi;p__Ascomycota;c__Sordariomycetes;o__Xylariales;f__Amphisphaeriaceae;g__Truncatella;s__Truncatella_angustata
OTU3420	9.25926	0.000885206	Phytopathogen	k__Fungi;p__Ascomycota;c__Dothideomycetes;o__Botryosphaeriales;f__Botryosphaeriaceae;g__Microdiplodia;s__Microdiplodia_sp
OTU3846	9.25926	0.000605668	Phytopathogen	k__Fungi;p__Ascomycota;c__Sordariomycetes;o__Sordariomycetes_order_Incertae_sedis;f__Magnaporthaceae;g__Magnaporthaceae_unclassified
OTU3633	9.25926	0.000465898	Phytopathogen	k__Fungi;p__Ascomycota;c__Sordariomycetes;o__Hypocreales;f__Nectriaceae;g__Volutella;s__Volutella_sp_DoF21
OTU5557	9.25926	0.000419308	Phytopathogen	k__Fungi;p__Ascomycota;c__Sordariomycetes;o__Hypocreales;f__Hypocreales_family_Incertae_sedis;g__Trichothecium;s__Trichothecium_ovalisporum
OTU6325	9.25926	0.000419308	Phytopathogen	k__Fungi;p__Ascomycota;c__Dothideomycetes;o__Capnodiales;f__Teratosphaeriaceae;g__Devriesia;s__Devriesia_lagerstroemiae
OTU6343	9.25926	0.000232949	Phytopathogen	k__Fungi;p__Ascomycota;c__Sordariomycetes;o__Sordariomycetes_order_Incertae_sedis;f__Plectosphaerellaceae;g__Lectera;s__Lectera_longa
OTU3150	7.40741	0.00587032	Phytopathogen	k__Fungi;p__Ascomycota;c__Dothideomycetes;o__Myriangiales;f__Elsinoaceae;g__Elsinoe
OTU2360	7.40741	0.00298175	Phytopathogen	k__Fungi;p__Ascomycota;c__Leotiomycetes;o__Helotiales;f__Helotiales_family_Incertae_sedis;g__Dactylaria;s__Dactylaria_higginsii
OTU2306	7.40741	0.00191018	Phytopathogen	k__Fungi;p__Ascomycota;c__Sordariomycetes;o__Xylariales;f__Amphisphaeriaceae;g__Truncatella;s__Truncatella_angustata
OTU2756	7.40741	0.00149087	Phytopathogen	k__Fungi;p__Ascomycota;c__Sordariomycetes;o__Hypocreales;f__Nectriaceae;g__Volutella;s__Volutella_ciliata
OTU4315	7.40741	0.000559078	Phytopathogen	k__Fungi;p__Ascomycota;c__Eurotiomycetes;o__Eurotiales;f__Trichocomaceae;g__Penicillium;s__Penicillium_digitatum
OTU3838	7.40741	0.000512488	Phytopathogen	k__Fungi;p__Ascomycota;c__Sordariomycetes;o__Sordariomycetes_order_Incertae_sedis;f__Magnaporthaceae;g__Magnaporthe;s__Magnaporthe_poae
OTU9165	7.40741	0.000465898	Phytopathogen	k__Fungi;p__Ascomycota;c__Dothideomycetes;o__Capnodiales;f__Mycosphaerellaceae;g__Mycosphaerella
OTU5502	7.40741	0.000465898	Phytopathogen	k__Fungi;p__Ascomycota;c__Sordariomycetes;o__Hypocreales;f__Nectriaceae;g__Volutella;s__Volutella_ciliata
OTU6313	7.40741	0.000419308	Phytopathogen	k__Fungi;p__Ascomycota;c__Sordariomycetes;o__Diaporthales;f__Togniniaceae;g__Phaeoacremonium;s__Phaeoacremonium_tuscanum
OTU5222	7.40741	0.000419308	Phytopathogen	k__Fungi;p__Ascomycota;c__Sordariomycetes;o__Sordariomycetes_order_Incertae_sedis;f__Magnaporthaceae;g__Mycoleptodiscus;s__Mycoleptodiscus_sp
OTU9371	7.40741	0.000372718	Phytopathogen	k__Fungi;p__Ascomycota;c__Sordariomycetes;o__Sordariomycetes_order_Incertae_sedis;f__Magnaporthaceae;g__Pyricularia
OTU5429	7.40741	0.000372718	Phytopathogen	k__Fungi;p__Ascomycota;c__Sordariomycetes;o__Sordariomycetes_order_Incertae_sedis;f__Magnaporthaceae;g__Magnaporthaceae_unclassified
OTU5077	7.40741	0.000326129	Phytopathogen	k__Fungi;p__Ascomycota;c__Sordariomycetes;o__Hypocreales;f__Bionectriaceae;g__Clonostachys
OTU6132	7.40741	0.000279539	Phytopathogen	k__Fungi;p__Ascomycota;c__Dothideomycetes;o__Pleosporales;f__Pleosporales_family_Incertae_sedis;g__Phoma;s__Phoma_medicaginis
OTU7662	7.40741	0.000279539	Phytopathogen	k__Fungi;p__Ascomycota;c__Sordariomycetes;o__Xylariales;f__Amphisphaeriaceae;g__Monochaetia
OTU5030	7.40741	0.000232949	Phytopathogen	k__Fungi;p__Ascomycota;c__Sordariomycetes;o__Xylariales;f__Diatrypaceae;g__Eutypella;s__Eutypella_sp_E9101a
OTU7721	7.40741	0.000232949	Phytopathogen	k__Fungi;p__Basidiomycota;c__Agaricomycetes;o__Cantharellales;f__Ceratobasidiaceae;g__Thanatephorus;s__Thanatephorus_cucumeris
OTU1031	5.55556	0.0220836	Phytopathogen	k__Fungi;p__Basidiomycota;c__Agaricomycetes;o__Hymenochaetales;f__Repetobasidiaceae;g__Rickenella;s__Rickenella_fibula
OTU3129	5.55556	0.00223631	Phytopathogen	k__Fungi;p__Ascomycota;c__Dothideomycetes;o__Capnodiales;f__Mycosphaerellaceae;g__Phacellium;s__Phacellium_veronicae
OTU2188	5.55556	0.00204995	Phytopathogen	k__Fungi;p__Ascomycota;c__Dothideomycetes;o__Botryosphaeriales;f__Botryosphaeriaceae;g__Sphaeropsis;s__Sphaeropsis_sapinea
OTU3542	5.55556	0.00125792	Phytopathogen	k__Fungi;p__Ascomycota;c__Sordariomycetes;o__Hypocreales;f__Bionectriaceae;g__Clonostachys;s__Clonostachys_divergens
OTU3081	5.55556	0.00121134	Phytopathogen	k__Fungi;p__Ascomycota;c__Sordariomycetes;o__Hypocreales;f__Nectriaceae;g__Volutella
OTU3226	5.55556	0.00111816	Phytopathogen	k__Fungi;p__Ascomycota;c__unclassified_Ascomycota;o__unclassified_Ascomycota;f__unclassified_Ascomycota;g__unclassified_Ascomycota;s__fungal_contaminant_of_Leptosphaeria_sp
OTU3155	5.55556	0.00102498	Phytopathogen	k__Fungi;p__Ascomycota;c__Dothideomycetes;o__Capnodiales;f__Mycosphaerellaceae;g__Pseudocercospora
OTU4304	5.55556	0.000978386	Phytopathogen	k__Fungi;p__Ascomycota;c__Sordariomycetes;o__Hypocreales;f__Clavicipitaceae;g__Claviceps;s__Claviceps_truncatispora
OTU3434	5.55556	0.000931796	Phytopathogen	k__Fungi;p__Ascomycota;c__Sordariomycetes;o__Hypocreales;f__Bionectriaceae;g__Clonostachys;s__Clonostachys_divergens
OTU3189	5.55556	0.000885206	Phytopathogen	k__Fungi;p__Ascomycota;c__Sordariomycetes;o__Sordariomycetes_order_Incertae_sedis;f__Plectosphaerellaceae;g__Gibellulopsis;s__Gibellulopsis_sp_YH_2012
OTU5494	5.55556	0.000698847	Phytopathogen	k__Fungi;p__Ascomycota;c__Dothideomycetes;o__Pleosporales;f__Pleosporaceae;g__Pleospora;s__Pleospora_betae
OTU9130	5.55556	0.000465898	Phytopathogen	k__Fungi;p__Ascomycota;c__Dothideomycetes;o__Pleosporales;f__Pleosporaceae;g__Dendryphion;s__Dendryphion_europaeum
OTU5714	5.55556	0.000465898	Phytopathogen	k__Fungi;p__Basidiomycota;c__Agaricomycetes;o__Hymenochaetales;f__Repetobasidiaceae;g__Rickenella;s__Rickenella_fibula
OTU4586	5.55556	0.000419308	Phytopathogen	k__Fungi;p__Ascomycota;c__Leotiomycetes;o__Helotiales;f__Sclerotiniaceae;g__Botryotinia;s__Botryotinia_sp
OTU4552	5.55556	0.000372718	Phytopathogen	k__Fungi;p__Ascomycota;c__Dothideomycetes;o__Pleosporales;f__Phaeosphaeriaceae;g__Stagonospora;s__Stagonospora_sp_VegaE2_84
OTU6791	5.55556	0.000326129	Phytopathogen	k__Fungi;p__Ascomycota;c__Dothideomycetes;o__Capnodiales;f__Mycosphaerellaceae;g__Pseudocercospora;s__Pseudocercospora_araliae
OTU4762	5.55556	0.000279539	Phytopathogen	k__Fungi;p__Ascomycota;c__Dothideomycetes;o__Capnodiales;f__Mycosphaerellaceae;g__Ramichloridium
OTU5952	5.55556	0.000279539	Phytopathogen	k__Fungi;p__Ascomycota;c__Sordariomycetes;o__Hypocreales;f__Hypocreales_family_Incertae_sedis;g__Trichothecium;s__Trichothecium_ovalisporum
OTU5653	5.55556	0.000232949	Phytopathogen	k__Fungi;p__Ascomycota;c__Sordariomycetes;o__Sordariomycetes_order_Incertae_sedis;f__Magnaporthaceae;g__unclassified_Magnaporthaceae;s__Magnaporthaceae_sp_NZ_2013
OTU8834	5.55556	0.000232949	Phytopathogen	k__Fungi;p__Ascomycota;c__Dothideomycetes;o__Capnodiales;f__Teratosphaeriaceae;g__Devriesia;s__Devriesia_sp
OTU7313	5.55556	0.000232949	Phytopathogen	k__Fungi;p__Ascomycota;c__Dothideomycetes;o__Pleosporales;f__Pleosporaceae;g__Cochliobolus;s__Cochliobolus_sativus
OTU6234	5.55556	0.000232949	Phytopathogen	k__Fungi;p__Ascomycota;c__Leotiomycetes;o__Helotiales;f__Helotiales_family_Incertae_sedis;g__Dactylaria;s__Dactylaria_sp_P24
OTU7611	5.55556	0.000232949	Phytopathogen	k__Fungi;p__Ascomycota;c__Leotiomycetes;o__Helotiales;f__Helotiales_family_Incertae_sedis;g__Dactylaria;s__Dactylaria_sp_P24
OTU7351	5.55556	0.000186359	Phytopathogen	k__Fungi;p__Ascomycota;c__Dothideomycetes;o__Capnodiales;f__Teratosphaeriaceae;g__Devriesia;s__Devriesia_sp
OTU7786	5.55556	0.000186359	Phytopathogen	k__Fungi;p__Ascomycota;c__Dothideomycetes;o__Capnodiales;f__Teratosphaeriaceae;g__Devriesia;s__Devriesia_lagerstroemiae
OTU7632	5.55556	0.000186359	Phytopathogen	k__Fungi;p__Ascomycota;c__Leotiomycetes;o__Helotiales;f__Helotiales_family_Incertae_sedis;g__Dactylaria;s__Dactylaria_sp_P24
OTU6733	5.55556	0.000186359	Phytopathogen	k__Fungi;p__Ascomycota;c__Sordariomycetes;o__Diaporthales;f__Togniniaceae;g__Phaeoacremonium;s__Phaeoacremonium_sp_E6817f
OTU10186	5.55556	0.000139769	Phytopathogen	k__Fungi;p__Ascomycota;c__Dothideomycetes;o__Pleosporales;f__Leptosphaeriaceae;g__Leptosphaeria;s__Leptosphaeria_sp_OUCMBI101033
OTU8780	5.55556	0.000139769	Phytopathogen	k__Fungi;p__Ascomycota;c__Leotiomycetes;o__Erysiphales;f__Erysiphaceae;g__unclassified_Erysiphaceae;s__Erysiphaceae_sp
OTU6422	5.55556	0.000139769	Phytopathogen	k__Fungi;p__Ascomycota;c__Sordariomycetes;o__Xylariales;f__Amphisphaeriaceae;g__Seimatosporium
OTU10604	5.55556	0.000139769	Phytopathogen	k__Fungi;p__Ascomycota;c__Dothideomycetes;o__Capnodiales;f__Teratosphaeriaceae;g__Devriesia;s__Devriesia_sp
OTU729	5.55556	0.000139769	Phytopathogen	k__Fungi;p__Ascomycota;c__Dothideomycetes;o__Pleosporales;f__Pleosporaceae;g__Cochliobolus
OTU8748	5.55556	0.000139769	Phytopathogen	k__Fungi;p__Ascomycota;c__Dothideomycetes;o__Pleosporales;f__Pleosporales_family_Incertae_sedis;g__Ascochyta;s__Ascochyta_manawaorae
OTU8315	5.55556	0.000139769	Phytopathogen	k__Fungi;p__Ascomycota;c__Eurotiomycetes;o__Eurotiales;f__Trichocomaceae;g__Penicillium;s__Penicillium_chrysogenum
OTU7593	5.55556	0.000139769	Phytopathogen	k__Fungi;p__Basidiomycota;c__Agaricomycetes;o__Agaricales;f__Typhulaceae;g__Typhula;s__Typhula_sp_UW98_G4
OTU8913	3.7037	0.00167723	Phytopathogen	k__Fungi;p__Ascomycota;c__Dothideomycetes;o__Capnodiales;f__Mycosphaerellaceae;g__Septoria
OTU3765	3.7037	0.000419308	Phytopathogen	k__Fungi;p__Ascomycota;c__Leotiomycetes;o__Helotiales;f__Sclerotiniaceae;g__Botryotinia;s__Botryotinia_sp
OTU8502	3.7037	0.000326129	Phytopathogen	k__Fungi;p__Basidiomycota;c__Agaricomycetes;o__Corticiales;f__Corticiaceae;g__Waitea;s__Rhizoctonia_zeae
OTU6352	3.7037	0.000326129	Phytopathogen	k__Fungi;p__Ascomycota;c__Sordariomycetes;o__Diaporthales;f__Togniniaceae;g__Phaeoacremonium;s__Phaeoacremonium_rubrigenum
OTU5501	3.7037	0.000326129	Phytopathogen	k__Fungi;p__Ascomycota;c__Sordariomycetes;o__Sordariomycetes_order_Incertae_sedis;f__Magnaporthaceae;g__Pyricularia;s__Pyricularia_bothriochloae
OTU7639	3.7037	0.000279539	Phytopathogen	k__Fungi;p__Ascomycota;c__Sordariomycetes;o__Hypocreales;f__Nectriaceae;g__Neonectria;s__Neonectria_sp_SMr01
OTU6624	3.7037	0.000279539	Phytopathogen	k__Fungi;p__Ascomycota;c__Sordariomycetes;o__Sordariomycetes_order_Incertae_sedis;f__Glomerellaceae;g__Glomerella;s__Glomerella_graminicola
OTU5448	3.7037	0.000232949	Phytopathogen	k__Fungi;p__Basidiomycota;c__Agaricomycetes;o__Cantharellales;f__Ceratobasidiaceae;g__Ceratobasidium;s__Ceratobasidium_ramicola
OTU9336	3.7037	0.000232949	Phytopathogen	k__Fungi;p__Ascomycota;c__Dothideomycetes;o__Capnodiales;f__Mycosphaerellaceae;g__Septoria;s__Septoria_sp
OTU10496	3.7037	0.000232949	Phytopathogen	k__Fungi;p__Ascomycota;c__Dothideomycetes;o__Capnodiales;f__Teratosphaeriaceae;g__Devriesia;s__Devriesia_sp
OTU5234	3.7037	0.000186359	Phytopathogen	k__Fungi;p__Ascomycota;c__Eurotiomycetes;o__Chaetothyriales;f__Chaetothyriales_family_Incertae_sedis;g__Strelitziana
OTU8824	3.7037	0.000186359	Phytopathogen	k__Fungi;p__Ascomycota;c__Dothideomycetes;o__Capnodiales;f__Teratosphaeriaceae;g__Devriesia;s__Devriesia_sp
OTU6243	3.7037	0.000186359	Phytopathogen	k__Fungi;p__Ascomycota;c__Dothideomycetes;o__Pleosporales;f__Leptosphaeriaceae;g__Leptosphaeria;s__Leptosphaeria_sp
OTU6186	3.7037	0.000186359	Phytopathogen	k__Fungi;p__Ascomycota;c__Sordariomycetes;o__Diaporthales;f__Togniniaceae;g__Phaeoacremonium;s__Phaeoacremonium_sp_E6817f
OTU241	3.7037	0.000139769	Phytopathogen	k__Fungi;p__Ascomycota;c__Dothideomycetes;o__Pleosporales;f__Leptosphaeriaceae;g__Leptosphaeria
OTU3204	3.7037	0.000139769	Phytopathogen	k__Fungi;p__Ascomycota;c__Sordariomycetes;o__Sordariomycetes_order_Incertae_sedis;f__Magnaporthaceae;g__Gaeumannomyces
OTU7702	3.7037	0.000139769	Phytopathogen	k__Fungi;p__Ascomycota;c__Dothideomycetes;o__Capnodiales;f__Teratosphaeriaceae;g__Devriesia;s__Devriesia_americana
OTU5958	3.7037	0.000139769	Phytopathogen	k__Fungi;p__Ascomycota;c__Dothideomycetes;o__Capnodiales;f__Mycosphaerellaceae;g__Mycosphaerella
OTU5449	3.7037	0.000139769	Phytopathogen	k__Fungi;p__Ascomycota;c__Sordariomycetes;o__Sordariomycetes_order_Incertae_sedis;f__Magnaporthaceae;g__Magnaporthiopsis;s__Magnaporthiopsis_panicorum
OTU9524	3.7037	0.000139769	Phytopathogen	k__Fungi;p__Ascomycota;c__Taphrinomycetes;o__Taphrinales;f__Taphrinaceae;g__Taphrinaceae_unclassified
OTU9340	3.7037	0.000139769	Phytopathogen	k__Fungi;p__Ascomycota;c__Sordariomycetes;o__Xylariales;f__Amphisphaeriaceae;g__Monochaetia;s__Monochaetia_sp_SC1107_02
OTU6333	3.7037	0.000139769	Phytopathogen	k__Fungi;p__Ascomycota;c__Sordariomycetes;o__Xylariales;f__Amphisphaeriaceae;g__Seiridium;s__Seiridium_sp_2_Z28
OTU6846	3.7037	9.31796e-05	Phytopathogen	k__Fungi;p__Ascomycota;c__Eurotiomycetes;o__Chaetothyriales;f__Chaetothyriales_family_Incertae_sedis;g__Strelitziana
OTU9735	3.7037	9.31796e-05	Phytopathogen	k__Fungi;p__Ascomycota;c__Sordariomycetes;o__Sordariomycetes_order_Incertae_sedis;f__Magnaporthaceae;g__Gaeumannomyces
OTU6011	3.7037	9.31796e-05	Phytopathogen	k__Fungi;p__Ascomycota;c__Sordariomycetes;o__Xylariales;f__Xylariales_family_Incertae_sedis;g__Monographella;s__Monographella_albescens
OTU5969	3.7037	9.31796e-05	Phytopathogen	k__Fungi;p__Ascomycota;c__Dothideomycetes;o__Pleosporales;f__Leptosphaeriaceae;g__Leptosphaeria;s__Leptosphaeria_sp
OTU8713	3.7037	9.31796e-05	Phytopathogen	k__Fungi;p__Ascomycota;c__Taphrinomycetes;o__Taphrinales;f__Taphrinaceae;g__Lalaria;s__Lalaria_inositophila
OTU8073	3.7037	9.31796e-05	Phytopathogen	k__Fungi;p__Ascomycota;c__Dothideomycetes;o__Capnodiales;f__Mycosphaerellaceae;g__Mycosphaerella
OTU9521	3.7037	9.31796e-05	Phytopathogen	k__Fungi;p__Ascomycota;c__Dothideomycetes;o__Capnodiales;f__Mycosphaerellaceae;g__Septoria;s__cf_Septoria_sp_CBS_134910
OTU8810	3.7037	9.31796e-05	Phytopathogen	k__Fungi;p__Ascomycota;c__Dothideomycetes;o__Capnodiales;f__Teratosphaeriaceae;g__Catenulostroma
OTU9212	3.7037	9.31796e-05	Phytopathogen	k__Fungi;p__Ascomycota;c__Eurotiomycetes;o__Chaetothyriales;f__Chaetothyriales_family_Incertae_sedis;g__Strelitziana
OTU9262	3.7037	9.31796e-05	Phytopathogen	k__Fungi;p__Ascomycota;c__Leotiomycetes;o__Helotiales;f__Helotiales_family_Incertae_sedis;g__Dactylaria;s__Dactylaria_ampulliformis
OTU7902	3.7037	9.31796e-05	Phytopathogen	k__Fungi;p__Ascomycota;c__Sordariomycetes;o__Diaporthales;f__Togniniaceae;g__Togninia;s__Togninia_minima
OTU9280	3.7037	9.31796e-05	Phytopathogen	k__Fungi;p__Ascomycota;c__Sordariomycetes;o__Hypocreales;f__Nectriaceae;g__Volutella;s__Volutella_sp
OTU7645	3.7037	9.31796e-05	Phytopathogen	k__Fungi;p__Ascomycota;c__Sordariomycetes;o__Sordariomycetes_order_Incertae_sedis;f__Magnaporthaceae;g__Mycoleptodiscus;s__Mycoleptodiscus_sp
OTU7520	3.7037	9.31796e-05	Phytopathogen	k__Fungi;p__Ascomycota;c__Sordariomycetes;o__Xylariales;f__Amphisphaeriaceae;g__Seiridium;s__Seiridium_sp_2_Z28
OTU7394	3.7037	9.31796e-05	Phytopathogen	k__Fungi;p__Ascomycota;c__Sordariomycetes;o__Xylariales;f__Diatrypaceae;g__Eutypella;s__Eutypella_sp_E9101a
OTU8889	3.7037	9.31796e-05	Phytopathogen	k__Fungi;p__Basidiomycota;c__Agaricomycetes;o__Agaricales;f__Typhulaceae;g__Typhula;s__Typhula_sp_UW98_G4
OTU3936	1.85185	0.000512488	Phytopathogen	k__Fungi;p__Basidiomycota;c__Agaricomycetes;o__Cantharellales;f__Ceratobasidiaceae;g__Ceratobasidium;s__Ceratobasidium_cereale
OTU4412	1.85185	0.000512488	Phytopathogen	k__Fungi;p__Basidiomycota;c__Agaricomycetes;o__Cantharellales;f__Ceratobasidiaceae;g__Ceratobasidium;s__Ceratobasidium_cereale
OTU6617	1.85185	0.000372718	Phytopathogen	k__Fungi;p__Ascomycota;c__Eurotiomycetes;o__Chaetothyriales;f__Chaetothyriales_family_Incertae_sedis;g__Strelitziana;s__Strelitziana_mali
OTU5439	1.85185	0.000279539	Phytopathogen	k__Fungi;p__Ascomycota;c__Dothideomycetes;o__Capnodiales;f__Mycosphaerellaceae;g__Ramichloridium;s__Ramichloridium_luteum
OTU4614	1.85185	0.000279539	Phytopathogen	k__Fungi;p__Ascomycota;c__Sordariomycetes;o__Xylariales;f__Xylariales_family_Incertae_sedis;g__Monographella;s__Monographella_cucumerina
OTU7896	1.85185	0.000232949	Phytopathogen	k__Fungi;p__Ascomycota;c__Sordariomycetes;o__Hypocreales;f__Nectriaceae;g__Volutella;s__Volutella_ciliata
OTU5538	1.85185	0.000232949	Phytopathogen	k__Fungi;p__Ascomycota;c__Sordariomycetes;o__Diaporthales;f__Togniniaceae;g__Phaeoacremonium;s__Phaeoacremonium_rubrigenum
OTU5880	1.85185	0.000232949	Phytopathogen	k__Fungi;p__Ascomycota;c__Sordariomycetes;o__Sordariomycetes_order_Incertae_sedis;f__Magnaporthaceae;g__Pyricularia;s__Pyricularia_bothriochloae
OTU6348	1.85185	0.000186359	Phytopathogen	k__Fungi;p__Ascomycota;c__Dothideomycetes;o__Myriangiales;f__Elsinoaceae;g__Elsinoaceae_unclassified
OTU6891	1.85185	0.000186359	Phytopathogen	k__Fungi;p__Ascomycota;c__Dothideomycetes;o__Botryosphaeriales;f__Botryosphaeriaceae;g__Neofusicoccum;s__Neofusicoccum_sp
OTU7650	1.85185	0.000186359	Phytopathogen	k__Fungi;p__Ascomycota;c__Dothideomycetes;o__Capnodiales;f__Mycosphaerellaceae;g__Mycosphaerella;s__Mycosphaerella_nootherensis
OTU6925	1.85185	0.000186359	Phytopathogen	k__Fungi;p__Ascomycota;c__Dothideomycetes;o__Capnodiales;f__Mycosphaerellaceae;g__Pseudocercospora
OTU7840	1.85185	0.000186359	Phytopathogen	k__Fungi;p__Ascomycota;c__Dothideomycetes;o__Pleosporales;f__Pleosporaceae;g__Curvularia
OTU6765	1.85185	0.000139769	Phytopathogen	k__Fungi;p__Ascomycota;c__Dothideomycetes;o__Pleosporales;f__Pleosporaceae;g__Cochliobolus;s__Cochliobolus_hawaiiensis
OTU577	1.85185	0.000139769	Phytopathogen	k__Fungi;p__Basidiomycota;c__Agaricomycetes;o__Cantharellales;f__Ceratobasidiaceae;g__Ceratorhiza;s__Ceratorhiza_oryzae_sativae
OTU4350	1.85185	0.000139769	Phytopathogen	k__Fungi;p__Ascomycota;c__Dothideomycetes;o__Pleosporales;f__Pleosporaceae;g__Curvularia;s__Curvularia_oryzae
OTU6620	1.85185	0.000139769	Phytopathogen	k__Fungi;p__Ascomycota;c__Eurotiomycetes;o__Chaetothyriales;f__Chaetothyriales_family_Incertae_sedis;g__Strelitziana;s__Strelitziana_mali
OTU5773	1.85185	9.31796e-05	Phytopathogen	k__Fungi;p__Ascomycota;c__Sordariomycetes;o__Sordariomycetes_order_Incertae_sedis;f__Magnaporthaceae;g__Magnaporthe
OTU4502	1.85185	9.31796e-05	Phytopathogen	k__Fungi;p__Ascomycota;c__Dothideomycetes;o__Pleosporales;f__Pleosporaceae;g__Curvularia;s__Curvularia_oryzae
OTU7974	1.85185	9.31796e-05	Phytopathogen	k__Fungi;p__Ascomycota;c__Sordariomycetes;o__Sordariomycetes_order_Incertae_sedis;f__Magnaporthaceae;g__Magnaporthe;s__Magnaporthe_salvinii
OTU6930	1.85185	9.31796e-05	Phytopathogen	k__Fungi;p__Ascomycota;c__Dothideomycetes;o__Pleosporales;f__Leptosphaeriaceae;g__Leptosphaeria;s__Leptosphaeria_sp_B86_8
OTU9193	1.85185	9.31796e-05	Phytopathogen	k__Fungi;p__Ascomycota;c__Leotiomycetes;o__Helotiales;f__Helotiales_family_Incertae_sedis;g__Dactylaria;s__Dactylaria_dimorphospora
OTU11152	1.85185	9.31796e-05	Phytopathogen	k__Fungi;p__Ascomycota;c__Sordariomycetes;o__Xylariales;f__Amphisphaeriaceae;g__Monochaetia;s__Monochaetia_sp
OTU10803	1.85185	9.31796e-05	Phytopathogen	k__Fungi;p__Ascomycota;c__Sordariomycetes;o__Xylariales;f__Xylariales_family_Incertae_sedis;g__Monographella;s__Monographella_cucumerina
OTU4880	1.85185	4.65898e-05	Phytopathogen	k__Fungi;p__Ascomycota;c__Sordariomycetes;o__Xylariales;f__Xylariales_family_Incertae_sedis;g__Monographella;s__Monographella_albescens
OTU4578	1.85185	4.65898e-05	Phytopathogen	k__Fungi;p__Ascomycota;c__Ascomycota_class_Incertae_sedis;o__Ascomycota_order_Incertae_sedis;f__Ascomycota_family_Incertae_sedis;g__Polyscytalum;s__Polyscytalum_pustulans
OTU8489	1.85185	4.65898e-05	Phytopathogen	k__Fungi;p__Ascomycota;c__Sordariomycetes;o__Sordariomycetes_order_Incertae_sedis;f__Magnaporthaceae;g__Magnaporthe;s__Magnaporthe_griffinii
OTU3106	1.85185	4.65898e-05	Phytopathogen	k__Fungi;p__Basidiomycota;c__Pucciniomycetes;o__Platygloeales;f__Eocronartiaceae;g__Eocronartium;s__Eocronartium_sp
OTU7077	1.85185	4.65898e-05	Phytopathogen	k__Fungi;p__Ascomycota;c__Sordariomycetes;o__Sordariomycetes_order_Incertae_sedis;f__Magnaporthaceae;g__Magnaporthe;s__Magnaporthe_griffinii
OTU10581	1.85185	4.65898e-05	Phytopathogen	k__Fungi;p__Ascomycota;c__Dothideomycetes;o__Botryosphaeriales;f__Botryosphaeriaceae;g__Microdiplodia;s__Microdiplodia_sp
OTU8463	1.85185	4.65898e-05	Phytopathogen	k__Fungi;p__Ascomycota;c__Sordariomycetes;o__Hypocreales;f__Nectriaceae;g__Volutella;s__Volutella_sp
OTU2203	1.85185	4.65898e-05	Phytopathogen	k__Fungi;p__Basidiomycota;c__Agaricomycetes;o__Agaricales;f__Typhulaceae;g__Typhula;s__Typhula_variabilis
OTU5044	1.85185	4.65898e-05	Phytopathogen	k__Fungi;p__Basidiomycota;c__Agaricomycetes;o__Cantharellales;f__Ceratobasidiaceae;g__Thanatephorus;s__Thanatephorus_cucumeris
OTU4498	1.85185	4.65898e-05	Phytopathogen	k__Fungi;p__Ascomycota;c__Dothideomycetes;o__Pleosporales;f__Pleosporaceae;g__Curvularia;s__Curvularia_oryzae
OTU10265	1.85185	4.65898e-05	Phytopathogen	k__Fungi;p__Ascomycota;c__Sordariomycetes;o__Sordariomycetes_order_Incertae_sedis;f__Magnaporthaceae;g__Magnaporthe;s__Magnaporthe_griffinii
OTU10291	1.85185	4.65898e-05	Phytopathogen	k__Fungi;p__Ascomycota;c__Sordariomycetes;o__Sordariomycetes_order_Incertae_sedis;f__Magnaporthaceae;g__Magnaporthaceae_unclassified
OTU9558	1.85185	4.65898e-05	Phytopathogen	k__Fungi;p__Ascomycota;c__Leotiomycetes;o__Helotiales;f__Helotiales_family_Incertae_sedis;g__Rhexocercosporidium;s__Rhexocercosporidium_sp
OTU9566	1.85185	4.65898e-05	Phytopathogen	k__Fungi;p__Ascomycota;c__Eurotiomycetes;o__Chaetothyriales;f__Herpotrichiellaceae;g__Phaeomoniella
OTU9483	1.85185	4.65898e-05	Phytopathogen	k__Fungi;p__Ascomycota;c__Eurotiomycetes;o__Chaetothyriales;f__Herpotrichiellaceae;g__Phaeomoniella;s__Phaeomoniella_tardicola
OTU7888	1.85185	4.65898e-05	Phytopathogen	k__Fungi;p__Ascomycota;c__Taphrinomycetes;o__Taphrinales;f__Taphrinaceae;g__Taphrinaceae_unclassified
OTU6806	1.85185	4.65898e-05	Phytopathogen	k__Fungi;p__Ascomycota;c__Dothideomycetes;o__Botryosphaeriales;f__Botryosphaeriaceae;g__Neofusicoccum;s__Neofusicoccum_cordaticola
OTU8976	1.85185	4.65898e-05	Phytopathogen	k__Fungi;p__Ascomycota;c__Dothideomycetes;o__Botryosphaeriales;f__Botryosphaeriaceae;g__Neofusicoccum;s__Neofusicoccum_cordaticola
OTU8926	1.85185	4.65898e-05	Phytopathogen	k__Fungi;p__Ascomycota;c__Dothideomycetes;o__Capnodiales;f__Mycosphaerellaceae;g__Mycosphaerella;s__Mycosphaerella_nootherensis
OTU8827	1.85185	4.65898e-05	Phytopathogen	k__Fungi;p__Ascomycota;c__Dothideomycetes;o__Capnodiales;f__Mycosphaerellaceae;g__Mycosphaerella;s__Mycosphaerella_sp_CMW22516
OTU10620	1.85185	4.65898e-05	Phytopathogen	k__Fungi;p__Ascomycota;c__Dothideomycetes;o__Capnodiales;f__Mycosphaerellaceae;g__Ramularia;s__Ramularia_rumicis_crispi
OTU9333	1.85185	4.65898e-05	Phytopathogen	k__Fungi;p__Ascomycota;c__Dothideomycetes;o__Capnodiales;f__Mycosphaerellaceae;g__Septoria;s__Septoria_sp
OTU9154	1.85185	4.65898e-05	Phytopathogen	k__Fungi;p__Ascomycota;c__Dothideomycetes;o__Capnodiales;f__Teratosphaeriaceae;g__Devriesia;s__Devriesia_sp
OTU9664	1.85185	4.65898e-05	Phytopathogen	k__Fungi;p__Ascomycota;c__Dothideomycetes;o__Capnodiales;f__Teratosphaeriaceae;g__Penidiella;s__Penidiella_pseudotasmaniensis
OTU9675	1.85185	4.65898e-05	Phytopathogen	k__Fungi;p__Ascomycota;c__Dothideomycetes;o__Pleosporales;f__Dothidotthiaceae;g__Barriopsis;s__Barriopsis_iraniana
OTU7848	1.85185	4.65898e-05	Phytopathogen	k__Fungi;p__Ascomycota;c__Dothideomycetes;o__Pleosporales;f__Pleosporaceae;g__Bipolaris;s__Bipolaris_peregianensis
OTU10623	1.85185	4.65898e-05	Phytopathogen	k__Fungi;p__Ascomycota;c__Eurotiomycetes;o__Chaetothyriales;f__Chaetothyriales_family_Incertae_sedis;g__Strelitziana
OTU9369	1.85185	4.65898e-05	Phytopathogen	k__Fungi;p__Ascomycota;c__Leotiomycetes;o__Erysiphales;f__Erysiphaceae;g__Golovinomyces;s__Golovinomyces_macrocarpus
OTU8954	1.85185	4.65898e-05	Phytopathogen	k__Fungi;p__Ascomycota;c__Leotiomycetes;o__Helotiales;f__Helotiales_family_Incertae_sedis;g__Dactylaria;s__Dactylaria_sp_P24
OTU6577	1.85185	4.65898e-05	Phytopathogen	k__Fungi;p__Ascomycota;c__Leotiomycetes;o__Helotiales;f__Sclerotiniaceae;g__Sclerotinia;s__Sclerotinia_sclerotiorum
OTU9271	1.85185	4.65898e-05	Phytopathogen	k__Fungi;p__Ascomycota;c__Leotiomycetes;o__Helotiales;f__Sclerotiniaceae;g__Streptobotrys;s__Streptobotrys_streptothrix
OTU6706	1.85185	4.65898e-05	Phytopathogen	k__Fungi;p__Ascomycota;c__Sordariomycetes;o__Diaporthales;f__Togniniaceae;g__Phaeoacremonium;s__Phaeoacremonium_prunicolum
OTU9517	1.85185	4.65898e-05	Phytopathogen	k__Fungi;p__Ascomycota;c__Sordariomycetes;o__Diaporthales;f__Valsaceae;g__Leucostoma;s__Leucostoma_persoonii
OTU1660	1.85185	4.65898e-05	Phytopathogen	k__Fungi;p__Ascomycota;c__Sordariomycetes;o__Hypocreales;f__Clavicipitaceae;g__Claviceps;s__Claviceps_sorghicola
OTU9228	1.85185	4.65898e-05	Phytopathogen	k__Fungi;p__Ascomycota;c__Sordariomycetes;o__Hypocreales;f__Nectriaceae;g__Volutella
OTU9075	1.85185	4.65898e-05	Phytopathogen	k__Fungi;p__Ascomycota;c__Sordariomycetes;o__Sordariomycetes_order_Incertae_sedis;f__Magnaporthaceae;g__Mycoleptodiscus;s__Mycoleptodiscus_sp_R_4426
OTU9669	1.85185	4.65898e-05	Phytopathogen	k__Fungi;p__Ascomycota;c__Sordariomycetes;o__Sordariomycetes_order_Incertae_sedis;f__Plectosphaerellaceae;g__Lectera;s__Lectera_longa
OTU8955	1.85185	4.65898e-05	Phytopathogen	k__Fungi;p__Ascomycota;c__Sordariomycetes;o__Xylariales;f__Amphisphaeriaceae;g__Monochaetia
OTU10626	1.85185	4.65898e-05	Phytopathogen	k__Fungi;p__Ascomycota;c__Sordariomycetes;o__Xylariales;f__Xylariales_family_Incertae_sedis;g__Monographella;s__Monographella_cucumerina
OTU10516	1.85185	4.65898e-05	Phytopathogen	k__Fungi;p__Chytridiomycota;c__Chytridiomycetes;o__Rhizophydiales;f__Rhizophydiaceae;g__Rhizophydium;s__Rhizophydium_sp_PL_073
OTU216	1.85185	4.65898e-05	Phytopathogen	k__Fungi;p__Ascomycota;c__Leotiomycetes;o__Helotiales;f__Sclerotiniaceae;g__Sclerotiniaceae_unclassified
OTU9277	1.85185	4.65898e-05	Phytopathogen	k__Fungi;p__Ascomycota;c__Sordariomycetes;o__Xylariales;f__Amphisphaeriaceae;g__Seimatosporium
OTU28	100	0.698381	Saprotroph	k__Fungi;p__Ascomycota;c__Ascomycota_class_Incertae_sedis;o__Ascomycota_order_Incertae_sedis;f__Ascomycota_family_Incertae_sedis;g__Staphylotrichum;s__Staphylotrichum_sp
OTU4108	100	0.593694	Saprotroph	k__Fungi;p__Ascomycota;c__Sordariomycetes;o__Hypocreales;f__Hypocreales_family_Incertae_sedis;g__Myrothecium;s__Myrothecium_roridum
OTU7789	100	0.555118	Saprotroph	k__Fungi;p__Ascomycota;c__Leotiomycetes;o__Helotiales;f__Helotiales_family_Incertae_sedis;g__Tetracladium;s__Tetracladium_maxilliforme
OTU47	100	0.443861	Saprotroph	k__Fungi;p__Ascomycota;c__Sordariomycetes;o__Hypocreales;f__Hypocreales_family_Incertae_sedis;g__Myrothecium
OTU1944	100	0.354455	Saprotroph	k__Fungi;p__Ascomycota;c__Sordariomycetes;o__Hypocreales;f__Hypocreales_family_Incertae_sedis;g__Emericellopsis;s__Emericellopsis_terricola
OTU320	100	0.310148	Saprotroph	k__Fungi;p__Ascomycota;c__Sordariomycetes;o__Sordariales;f__Sordariaceae;g__Neurospora;s__Neurospora_terricola
OTU86	100	0.254287	Saprotroph	k__Fungi;p__Ascomycota;c__Leotiomycetes;o__Helotiales;f__Helotiales_family_Incertae_sedis;g__Tetracladium
OTU321	100	0.237841	Saprotroph	k__Fungi;p__Ascomycota;c__Dothideomycetes;o__Pleosporales;f__Didymosphaeriaceae;g__Roussoella;s__Roussoella_neopustulans
OTU262	100	0.182539	Saprotroph	k__Fungi;p__Ascomycota;c__Sordariomycetes;o__Sordariomycetes_order_Incertae_sedis;f__Sordariomycetes_family_Incertae_sedis;g__Myrmecridium;s__Myrmecridium_sp
OTU63	98.1481	1.40217	Saprotroph	k__Fungi;p__Ascomycota;c__Sordariomycetes;o__Microascales;f__Microascaceae;g__Pseudallescheria;s__Pseudallescheria_fimeti
OTU3	98.1481	0.339081	Saprotroph	k__Fungi;p__Ascomycota;c__Sordariomycetes;o__Sordariales;f__Lasiosphaeriaceae;g__Lasiosphaeriaceae_unclassified
OTU439	98.1481	0.180722	Saprotroph	k__Fungi;p__Ascomycota;c__Eurotiomycetes;o__Eurotiales;f__Trichocomaceae;g__Talaromyces
OTU39	96.2963	0.203737	Saprotroph	k__Fungi;p__Ascomycota;c__Sordariomycetes;o__Sordariales;f__Lasiosphaeriaceae;g__Lasiosphaeriaceae_unclassified
OTU4759	96.2963	0.0862377	Saprotroph	k__Fungi;p__Ascomycota;c__Sordariomycetes;o__Hypocreales;f__Hypocreales_family_Incertae_sedis;g__Myrothecium
OTU473	96.2963	0.0678814	Saprotroph	k__Fungi;p__Ascomycota;c__Sordariomycetes;o__Hypocreales;f__Hypocreales_family_Incertae_sedis;g__Sarocladium;s__Sarocladium_strictum
OTU281	96.2963	0.0530192	Saprotroph	k__Fungi;p__Basidiomycota;c__Tremellomycetes;o__Cystofilobasidiales;f__Cystofilobasidiaceae;g__Guehomyces;s__Guehomyces_pullulans
OTU55	94.4444	1.63181	Saprotroph	k__Fungi;p__Ascomycota;c__Sordariomycetes;o__Sordariales;f__Lasiosphaeriaceae;g__unclassified_Lasiosphaeriaceae;s__Lasiosphaeriaceae_sp
OTU176	94.4444	0.372858	Saprotroph	k__Fungi;p__Ascomycota;c__Sordariomycetes;o__Sordariales;f__Lasiosphaeriaceae;g__Lasiosphaeriaceae_unclassified
OTU218	94.4444	0.123183	Saprotroph	k__Fungi;p__Ascomycota;c__Sordariomycetes;o__Microascales;f__Microascaceae;g__Kernia;s__Kernia_nitida
OTU1271	94.4444	0.0463103	Saprotroph	k__Fungi;p__Ascomycota;c__Sordariomycetes;o__Microascales;f__Halosphaeriaceae;g__unclassified_Halosphaeriaceae;s__Halosphaeriaceae_sp
OTU108	92.5926	0.0881013	Saprotroph	k__Fungi;p__Ascomycota;c__Dothideomycetes;o__Dothideomycetes_order_Incertae_sedis;f__Pseudeurotiaceae;g__Pseudeurotium;s__Pseudeurotium_hygrophilum
OTU277	90.7407	0.0846071	Saprotroph	k__Fungi;p__Ascomycota;c__Dothideomycetes;o__Pleosporales;f__Sporormiaceae;g__Westerdykella
OTU111	90.7407	0.0829765	Saprotroph	k__Fungi;p__Ascomycota;c__Dothideomycetes;o__Dothideomycetes_order_Incertae_sedis;f__Pseudeurotiaceae;g__Pseudeurotium;s__Pseudeurotium_hygrophilum
OTU394	90.7407	0.0704904	Saprotroph	k__Fungi;p__Ascomycota;c__Leotiomycetes;o__Helotiales;f__Helotiales_family_Incertae_sedis;g__Tetracladium
OTU823	90.7407	0.0422104	Saprotroph	k__Fungi;p__Ascomycota;c__Sordariomycetes;o__Sordariomycetes_order_Incertae_sedis;f__Apiosporaceae;g__Arthrinium;s__Arthrinium_malaysianum
OTU67	88.8889	1.78989	Saprotroph	k__Fungi;p__Ascomycota;c__Sordariomycetes;o__Sordariales;f__Lasiosphaeriaceae;g__unclassified_Lasiosphaeriaceae;s__Lasiosphaeriaceae_sp
OTU17	87.037	0.186126	Saprotroph	k__Fungi;p__Ascomycota;c__Sordariomycetes;o__Sordariales;f__Lasiosphaeriaceae;g__Apodus;s__Apodus_sp
OTU412	87.037	0.0818117	Saprotroph	k__Fungi;p__Ascomycota;c__Leotiomycetes;o__Helotiales;f__Helotiales_family_Incertae_sedis;g__Tetracladium;s__Tetracladium_furcatum
OTU331	87.037	0.0701643	Saprotroph	k__Fungi;p__Ascomycota;c__Dothideomycetes;o__Pleosporales;f__Phaeosphaeriaceae;g__Ophiosphaerella;s__Ophiosphaerella_sp
OTU392	87.037	0.0492454	Saprotroph	k__Fungi;p__Ascomycota;c__Sordariomycetes;o__Hypocreales;f__Hypocreales_family_Incertae_sedis;g__Myrothecium
OTU704	87.037	0.0399741	Saprotroph	k__Fungi;p__Ascomycota;c__Sordariomycetes;o__Sordariomycetes_order_Incertae_sedis;f__Sordariomycetes_family_Incertae_sedis;g__Myrmecridium
OTU1042	87.037	0.0295845	Saprotroph	k__Fungi;p__Ascomycota;c__Sordariomycetes;o__Microascales;f__Microascaceae;g__Pseudallescheria
OTU432	85.1852	0.0445865	Saprotroph	k__Fungi;p__Ascomycota;c__Sordariomycetes;o__Microascales;f__Microascaceae;g__Scedosporium;s__Scedosporium_dehoogii
OTU1053	85.1852	0.0206393	Saprotroph	k__Fungi;p__Ascomycota;c__Ascomycota_class_Incertae_sedis;o__Ascomycota_order_Incertae_sedis;f__Ascomycota_family_Incertae_sedis;g__Leptodiscella;s__Leptodiscella_sp_F277786
OTU3614	83.3333	0.163763	Saprotroph	k__Fungi;p__Ascomycota;c__Sordariomycetes;o__Sordariales;f__Lasiosphaeriaceae;g__Cercophora;s__Cercophora_caudata
OTU350	83.3333	0.0636883	Saprotroph	k__Fungi;p__Ascomycota;c__Dothideomycetes;o__Pleosporales;f__Phaeosphaeriaceae;g__Ophiosphaerella;s__Ophiosphaerella_sp
OTU290	83.3333	0.0470557	Saprotroph	k__Fungi;p__Ascomycota;c__Dothideomycetes;o__Pleosporales;f__Sporormiaceae;g__Westerdykella;s__Westerdykella_dispersa
OTU674	83.3333	0.0257176	Saprotroph	k__Fungi;p__Ascomycota;c__Dothideomycetes;o__Pleosporales;f__Sporormiaceae;g__Preussia;s__Preussia_flanaganii
OTU7558	81.4815	0.119969	Saprotroph	k__Fungi;p__Ascomycota;c__Sordariomycetes;o__Sordariales;f__Lasiosphaeriaceae;g__Podospora;s__Podospora_communis
OTU510	81.4815	0.0801345	Saprotroph	k__Fungi;p__Ascomycota;c__Sordariomycetes;o__Sordariales;f__Chaetomiaceae;g__Humicola
OTU3230	81.4815	0.0502704	Saprotroph	k__Fungi;p__Ascomycota;c__Sordariomycetes;o__Sordariales;f__Lasiosphaeriaceae;g__Lasiosphaeriaceae_unclassified
OTU834	81.4815	0.0260437	Saprotroph	k__Fungi;p__Ascomycota;c__Leotiomycetes;o__Helotiales;f__Helotiales_family_Incertae_sedis;g__Tetracladium;s__Tetracladium_sp
OTU1066	81.4815	0.0174712	Saprotroph	k__Fungi;p__Ascomycota;c__Leotiomycetes;o__Helotiales;f__Helotiales_family_Incertae_sedis;g__Scytalidium
OTU351	79.6296	0.156682	Saprotroph	k__Fungi;p__Ascomycota;c__Sordariomycetes;o__Sordariales;f__Lasiosphaeriaceae;g__Schizothecium;s__Schizothecium_carpinicola
OTU422	79.6296	0.132036	Saprotroph	k__Fungi;p__Ascomycota;c__Pezizomycetes;o__Pezizales;f__Pyronemataceae;g__Pseudaleuria;s__Pseudaleuria_sp
OTU504	79.6296	0.065878	Saprotroph	k__Fungi;p__Ascomycota;c__Pezizomycetes;o__Pezizales;f__Ascobolaceae;g__Ascobolus;s__Ascobolus_sp
OTU57	77.7778	0.0572589	Saprotroph	k__Fungi;p__Ascomycota;c__Sordariomycetes;o__Sordariales;f__Lasiosphaeriaceae;g__Zopfiella;s__Zopfiella_marina
OTU1707	77.7778	0.0443535	Saprotroph	k__Fungi;p__Ascomycota;c__Dothideomycetes;o__Dothideomycetes_order_Incertae_sedis;f__Pseudeurotiaceae;g__Pseudeurotium;s__Pseudeurotium_hygrophilum
OTU684	77.7778	0.0219904	Saprotroph	k__Fungi;p__Ascomycota;c__Dothideomycetes;o__Pleosporales;f__Sporormiaceae;g__Preussia;s__Preussia_flanaganii
OTU1130	77.7778	0.0204995	Saprotroph	k__Fungi;p__Ascomycota;c__Dothideomycetes;o__Pleosporales;f__unclassified_Pleosporales;g__unclassified_Pleosporales;s__uncultured_Ochrocladosporium
OTU145	75.9259	0.47913	Saprotroph	k__Fungi;p__Ascomycota;c__Sordariomycetes;o__Sordariales;f__Lasiosphaeriaceae;g__Cercophora;s__Cercophora_sp
OTU9105	75.9259	0.226194	Saprotroph	k__Fungi;p__Ascomycota;c__Sordariomycetes;o__Sordariales;f__Lasiosphaeriaceae;g__unclassified_Lasiosphaeriaceae;s__Lasiosphaeriaceae_sp
OTU1593	75.9259	0.0640144	Saprotroph	k__Fungi;p__Ascomycota;c__Dothideomycetes;o__Dothideomycetes_order_Incertae_sedis;f__Pseudeurotiaceae;g__Pseudeurotium;s__Pseudeurotium_hygrophilum
OTU415	75.9259	0.0245062	Saprotroph	k__Fungi;p__Basidiomycota;c__Agaricomycetes;o__Agaricales;f__Bolbitiaceae;g__Conocybe;s__Conocybe_crispa
OTU2180	75.9259	0.00554419	Saprotroph	k__Fungi;p__Ascomycota;c__Dothideomycetes;o__Pleosporales;f__Montagnulaceae;g__Paraphaeosphaeria;s__Paraphaeosphaeria_pilleata
OTU344	74.0741	0.136601	Saprotroph	k__Fungi;p__Ascomycota;c__Sordariomycetes;o__Sordariales;f__Lasiosphaeriaceae;g__Lasiosphaeriaceae_unclassified
OTU319	74.0741	0.0344299	Saprotroph	k__Fungi;p__Ascomycota;c__Leotiomycetes;o__Helotiales;f__Hyaloscyphaceae;g__Cistella;s__Cistella_sp_KUS_F52527
OTU4173	74.0741	0.0138372	Saprotroph	k__Fungi;p__Ascomycota;c__Ascomycota_class_Incertae_sedis;o__Ascomycota_order_Incertae_sedis;f__Ascomycota_family_Incertae_sedis;g__Staphylotrichum;s__Staphylotrichum_coccosporum
OTU400	72.2222	0.0929001	Saprotroph	k__Fungi;p__Ascomycota;c__Leotiomycetes;o__Helotiales;f__Helotiales_family_Incertae_sedis;g__Scytalidium;s__Scytalidium_circinatum
OTU547	72.2222	0.0145826	Saprotroph	k__Fungi;p__Ascomycota;c__Pezizomycetes;o__Pezizales;f__Pyronemataceae;g__Scutellinia;s__Scutellinia_torrentis
OTU1838	72.2222	0.0045658	Saprotroph	k__Fungi;p__Ascomycota;c__Sordariomycetes;o__Sordariomycetes_order_Incertae_sedis;f__Apiosporaceae;g__Arthrinium;s__Arthrinium_phaeospermum
OTU335	70.3704	0.161341	Saprotroph	k__Fungi;p__Ascomycota;c__Sordariomycetes;o__Sordariales;f__Lasiosphaeriaceae;g__Podospora;s__Podospora_ellisiana
OTU518	70.3704	0.121786	Saprotroph	k__Fungi;p__Ascomycota;c__Dothideomycetes;o__Pleosporales;f__Sporormiaceae;g__Preussia;s__Preussia_alloiomera
OTU65	70.3704	0.041232	Saprotroph	k__Fungi;p__Ascomycota;c__Sordariomycetes;o__Sordariales;f__Lasiosphaeriaceae;g__Zopfiella;s__Zopfiella_marina
OTU945	70.3704	0.0380639	Saprotroph	k__Fungi;p__Ascomycota;c__Dothideomycetes;o__Pleosporales;f__Lophiostomataceae;g__Lophiostoma;s__Lophiostoma_sp_OUCMBI101036
OTU858	70.3704	0.0373184	Saprotroph	k__Fungi;p__Ascomycota;c__Sordariomycetes;o__Microascales;f__Microascaceae;g__Scedosporium;s__Scedosporium_prolificans
OTU1156	70.3704	0.0323799	Saprotroph	k__Fungi;p__Ascomycota;c__Dothideomycetes;o__Pleosporales;f__Corynesporascaceae;g__Corynespora;s__Corynespora_cassiicola
OTU1612	70.3704	0.0148156	Saprotroph	k__Fungi;p__Ascomycota;c__Eurotiomycetes;o__Eurotiales;f__Trichocomaceae;g__Eupenicillium;s__Eupenicillium_lapidosum
OTU1036	70.3704	0.0139769	Saprotroph	k__Fungi;p__Ascomycota;c__Dothideomycetes;o__Pleosporales;f__Sporormiaceae;g__Preussia;s__Preussia_minima
OTU1355	70.3704	0.0120668	Saprotroph	k__Fungi;p__Ascomycota;c__Dothideomycetes;o__Pleosporales;f__Montagnulaceae;g__Paraconiothyrium
OTU147	68.5185	0.411574	Saprotroph	k__Fungi;p__Ascomycota;c__Sordariomycetes;o__Sordariales;f__Lasiosphaeriaceae;g__unclassified_Lasiosphaeriaceae;s__uncultured_Cercophora
OTU307	68.5185	0.152116	Saprotroph	k__Fungi;p__Ascomycota;c__Sordariomycetes;o__Chaetosphaeriales;f__Chaetosphaeriaceae;g__Codinaeopsis;s__Codinaeopsis_sp
OTU263	68.5185	0.0415115	Saprotroph	k__Fungi;p__Ascomycota;c__Pezizomycetes;o__Pezizales;f__Pyronemataceae;g__Pseudaleuria;s__Pseudaleuria_sp
OTU1842	68.5185	0.0105293	Saprotroph	k__Fungi;p__Ascomycota;c__Orbiliomycetes;o__Orbiliales;f__Orbiliaceae;g__Arthrobotrys;s__Arthrobotrys_thaumasia
OTU200	66.6667	0.1735	Saprotroph	k__Fungi;p__Ascomycota;c__Pezizomycetes;o__Pezizales;f__Pyronemataceae;g__Pyronema;s__Pyronema_domesticum
OTU373	66.6667	0.118618	Saprotroph	k__Fungi;p__Ascomycota;c__Sordariomycetes;o__Sordariales;f__Lasiosphaeriaceae;g__Lasiosphaeriaceae_unclassified
OTU104	66.6667	0.0371787	Saprotroph	k__Fungi;p__Ascomycota;c__Sordariomycetes;o__Sordariales;f__Lasiosphaeriaceae;g__Zopfiella
OTU753	66.6667	0.0198473	Saprotroph	k__Fungi;p__Ascomycota;c__Sordariomycetes;o__Microascales;f__Microascaceae;g__Kernia;s__Kernia_pachypleura
OTU3990	66.6667	0.0116475	Saprotroph	k__Fungi;p__Ascomycota;c__Sordariomycetes;o__Sordariales;f__Lasiosphaeriaceae;g__Zopfiella;s__Zopfiella_latipes
OTU660	66.6667	0.00955091	Saprotroph	k__Fungi;p__Ascomycota;c__Dothideomycetes;o__Pleosporales;f__Sporormiaceae;g__Preussia;s__Preussia_sp
OTU1429	66.6667	0.00852594	Saprotroph	k__Fungi;p__Ascomycota;c__Sordariomycetes;o__Hypocreales;f__Bionectriaceae;g__Stephanonectria;s__Stephanonectria_sp_HN_02
OTU1680	66.6667	0.00712824	Saprotroph	k__Fungi;p__Ascomycota;c__Dothideomycetes;o__Pleosporales;f__Pleosporales_family_Incertae_sedis;g__Pyrenochaeta;s__Pyrenochaeta_sp
OTU833	64.8148	0.0316811	Saprotroph	k__Fungi;p__Ascomycota;c__Sordariomycetes;o__Sordariales;f__Lasiosphaeriaceae;g__Zygopleurage;s__Zygopleurage_zygospora
OTU1853	64.8148	0.00750096	Saprotroph	k__Fungi;p__Ascomycota;c__Leotiomycetes;o__Helotiales;f__Helotiales_family_Incertae_sedis;g__Tetracladium;s__Tetracladium_furcatum
OTU531	62.963	0.0467296	Saprotroph	k__Fungi;p__Ascomycota;c__Sordariomycetes;o__Sordariales;f__Chaetomiaceae;g__Humicola;s__Humicola_nigrescens
OTU6885	62.963	0.0216177	Saprotroph	k__Fungi;p__Ascomycota;c__Leotiomycetes;o__Helotiales;f__Hyaloscyphaceae;g__Cistella;s__Cistella_sp_KUS_F52527
OTU1102	62.963	0.0176109	Saprotroph	k__Fungi;p__Ascomycota;c__Dothideomycetes;o__Pleosporales;f__Tetraplosphaeriaceae;g__Tetraplosphaeria;s__Tetraplosphaeria_sasicola
OTU117	62.963	0.0161201	Saprotroph	k__Fungi;p__Ascomycota;c__Sordariomycetes;o__Sordariales;f__Lasiosphaeriaceae;g__Zopfiella
OTU731	62.963	0.0129054	Saprotroph	k__Fungi;p__Ascomycota;c__Sordariomycetes;o__Sordariales;f__Lasiosphaeriaceae;g__Zopfiella;s__Zopfiella_marina
OTU318	62.963	0.00279539	Saprotroph	k__Fungi;p__Basidiomycota;c__Agaricomycetes;o__Agaricales;f__Bolbitiaceae;g__Conocybe;s__Conocybe_watlingi
OTU776	61.1111	0.0514352	Saprotroph	k__Fungi;p__Ascomycota;c__Sordariomycetes;o__Sordariales;f__Lasiosphaeriaceae;g__Lasiosphaeriaceae_unclassified
OTU807	61.1111	0.0509227	Saprotroph	k__Fungi;p__Ascomycota;c__Sordariomycetes;o__Melanosporales;f__Ceratostomataceae;g__Melanospora;s__Melanospora_tiffanii
OTU3594	61.1111	0.0143031	Saprotroph	k__Fungi;p__Ascomycota;c__Sordariomycetes;o__Hypocreales;f__Hypocreales_family_Incertae_sedis;g__Myrothecium
OTU855	61.1111	0.0108554	Saprotroph	k__Fungi;p__Basidiomycota;c__Microbotryomycetes;o__Leucosporidiales;f__Leucosporidiaceae;g__Mastigobasidium;s__Mastigobasidium_intermedium
OTU1994	61.1111	0.00377377	Saprotroph	k__Fungi;p__Ascomycota;c__Sordariomycetes;o__Sordariomycetes_order_Incertae_sedis;f__Apiosporaceae;g__Arthrinium;s__Arthrinium_phaeospermum
OTU4760	59.2593	0.0655985	Saprotroph	k__Fungi;p__Ascomycota;c__Dothideomycetes;o__Pleosporales;f__Sporormiaceae;g__Preussia;s__Preussia_alloiomera
OTU1126	59.2593	0.0112747	Saprotroph	k__Fungi;p__Ascomycota;c__Sordariomycetes;o__Hypocreales;f__Hypocreales_family_Incertae_sedis;g__Myrothecium;s__Myrothecium_sp_HKB28
OTU283	57.4074	0.0904774	Saprotroph	k__Fungi;p__Ascomycota;c__Sordariomycetes;o__Sordariales;f__Lasiosphaeriaceae;g__Podospora;s__Podospora_pyriformis
OTU530	57.4074	0.0624303	Saprotroph	k__Fungi;p__Ascomycota;c__Sordariomycetes;o__Hypocreales;f__Nectriaceae;g__Fusidium;s__Fusidium_griseum
OTU607	57.4074	0.053951	Saprotroph	k__Fungi;p__Ascomycota;c__Leotiomycetes;o__Helotiales;f__Helotiaceae;g__Idriella;s__Idriella_rara
OTU627	57.4074	0.0169587	Saprotroph	k__Fungi;p__Ascomycota;c__Sordariomycetes;o__Microascales;f__Halosphaeriaceae;g__Cirrenalia;s__Cirrenalia_macrocephala
OTU1309	57.4074	0.00843276	Saprotroph	k__Fungi;p__Ascomycota;c__Sordariomycetes;o__Hypocreales;f__Hypocreales_family_Incertae_sedis;g__Gliomastix;s__Gliomastix_murorum
OTU6873	57.4074	0.00493852	Saprotroph	k__Fungi;p__Ascomycota;c__Sordariomycetes;o__Hypocreales;f__Hypocreales_family_Incertae_sedis;g__Myrothecium;s__Myrothecium_tongaense
OTU2364	57.4074	0.00265562	Saprotroph	k__Fungi;p__Ascomycota;c__Sordariomycetes;o__Hypocreales;f__Hypocreales_family_Incertae_sedis;g__Myrothecium;s__Myrothecium_sp_HKB28
OTU482	55.5556	0.0490125	Saprotroph	k__Fungi;p__Ascomycota;c__Pezizomycetes;o__Pezizales;f__Ascobolaceae;g__unclassified_Ascobolaceae;s__Ascobolaceae_sp
OTU414	55.5556	0.0467762	Saprotroph	k__Fungi;p__Ascomycota;c__Sordariomycetes;o__Sordariales;f__Lasiosphaeriaceae;g__Cercophora;s__Cercophora_sp_CIM1_17
OTU141	55.5556	0.0323799	Saprotroph	k__Fungi;p__Ascomycota;c__Sordariomycetes;o__Sordariales;f__Lasiosphaeriaceae;g__Podospora;s__Podospora_communis
OTU968	55.5556	0.0272085	Saprotroph	k__Fungi;p__Ascomycota;c__Dothideomycetes;o__Pleosporales;f__Pleosporales_family_Incertae_sedis;g__Pyrenochaeta;s__Pyrenochaeta_sp
OTU1368	55.5556	0.0259971	Saprotroph	k__Fungi;p__Ascomycota;c__Leotiomycetes;o__Helotiales;f__Hyaloscyphaceae;g__Mycoarthris;s__Mycoarthris_corallina
OTU3727	55.5556	0.0091316	Saprotroph	k__Fungi;p__Ascomycota;c__Sordariomycetes;o__Sordariales;f__Lasiosphaeriaceae;g__Zopfiella;s__Zopfiella_latipes
OTU3090	55.5556	0.00712824	Saprotroph	k__Fungi;p__Ascomycota;c__Dothideomycetes;o__Pleosporales;f__Phaeosphaeriaceae;g__Phaeosphaeria;s__Phaeosphaeria_sp_HKC12
OTU730	53.7037	0.0343833	Saprotroph	k__Fungi;p__Ascomycota;c__Leotiomycetes;o__Helotiales;f__Helotiaceae;g__Idriella;s__Idriella_rara
OTU4784	53.7037	0.0339174	Saprotroph	k__Fungi;p__Ascomycota;c__Sordariomycetes;o__Sordariales;f__Lasiosphaeriaceae;g__Lasiosphaeriaceae_unclassified
OTU4166	53.7037	0.00391354	Saprotroph	k__Fungi;p__Ascomycota;c__Sordariomycetes;o__Sordariomycetes_order_Incertae_sedis;f__Apiosporaceae;g__Arthrinium;s__Arthrinium_phaeospermum
OTU2027	53.7037	0.00279539	Saprotroph	k__Fungi;p__Ascomycota;c__Sordariomycetes;o__Xylariales;f__Xylariaceae;g__Creosphaeria;s__Creosphaeria_sassafras
OTU278	51.8519	0.0792959	Saprotroph	k__Fungi;p__Ascomycota;c__Sordariomycetes;o__Hypocreales;f__Hypocreales_family_Incertae_sedis;g__Myrothecium
OTU544	51.8519	0.0393684	Saprotroph	k__Fungi;p__Ascomycota;c__Sordariomycetes;o__Sordariales;f__Chaetomiaceae;g__Humicola;s__Humicola_nigrescens
OTU1291	51.8519	0.0204995	Saprotroph	k__Fungi;p__Ascomycota;c__Pezizomycetes;o__Pezizales;f__Ascobolaceae;g__Ascobolus;s__Ascobolus_sp
OTU1570	51.8519	0.00819981	Saprotroph	k__Fungi;p__Ascomycota;c__Ascomycota_class_Incertae_sedis;o__Ascomycota_order_Incertae_sedis;f__Ascomycota_family_Incertae_sedis;g__Leptodiscella;s__Leptodiscella_sp_F277786
OTU2358	51.8519	0.00391354	Saprotroph	k__Fungi;p__Ascomycota;c__Leotiomycetes;o__Helotiales;f__Helotiales_family_Incertae_sedis;g__Tetracladium;s__Tetracladium_sp
OTU1119	50	0.0471023	Saprotroph	k__Fungi;p__Ascomycota;c__Sordariomycetes;o__Melanosporales;f__Ceratostomataceae;g__Melanospora;s__Melanospora_tiffanii
OTU886	50	0.0298175	Saprotroph	k__Fungi;p__Ascomycota;c__Sordariomycetes;o__Sordariales;f__Lasiosphaeriaceae;g__Zopfiella;s__Zopfiella_longicaudata
OTU942	50	0.0136042	Saprotroph	k__Fungi;p__Ascomycota;c__Sordariomycetes;o__Sordariomycetes_order_Incertae_sedis;f__Sordariomycetes_family_Incertae_sedis;g__Savoryella;s__Savoryella_lignicola
OTU1452	50	0.012952	Saprotroph	k__Fungi;p__Ascomycota;c__Dothideomycetes;o__Pleosporales;f__Pleosporales_family_Incertae_sedis;g__Dictyosporium
OTU1952	48.1481	0.00526465	Saprotroph	k__Fungi;p__Ascomycota;c__Eurotiomycetes;o__Onygenales;f__Onygenaceae;g__Chrysosporium;s__Chrysosporium_sp_OUCMBIII101004
OTU8283	46.2963	0.0203597	Saprotroph	k__Fungi;p__Ascomycota;c__Sordariomycetes;o__Hypocreales;f__Hypocreales_family_Incertae_sedis;g__Sarocladium
OTU337	46.2963	0.0178439	Saprotroph	k__Fungi;p__Ascomycota;c__Sordariomycetes;o__Sordariales;f__Lasiosphaeriaceae;g__Lasiosphaeriaceae_unclassified
OTU1829	46.2963	0.00246926	Saprotroph	k__Fungi;p__Ascomycota;c__Sordariomycetes;o__Microascales;f__Halosphaeriaceae;g__unclassified_Halosphaeriaceae;s__Halosphaeriaceae_sp
OTU5	44.4444	0.11694	Saprotroph	k__Fungi;p__Ascomycota;c__Sordariomycetes;o__Sordariales;f__Lasiosphaeriaceae;g__Lasiosphaeriaceae_unclassified
OTU675	44.4444	0.0611724	Saprotroph	k__Fungi;p__Ascomycota;c__Sordariomycetes;o__Sordariales;f__Lasiosphaeriaceae;g__Lasiosphaeriaceae_unclassified
OTU803	44.4444	0.015328	Saprotroph	k__Fungi;p__Ascomycota;c__Pezizomycetes;o__Pezizales;f__Pyronemataceae;g__Ascorhizoctonia;s__Ascorhizoctonia_sp
OTU6597	44.4444	0.00293516	Saprotroph	k__Fungi;p__Ascomycota;c__Sordariomycetes;o__Trichosphaeriales;f__Trichosphaeriales_family_Incertae_sedis;g__Nigrospora;s__Nigrospora_sp_BSL2_5
OTU34	42.5926	0.0104827	Saprotroph	k__Fungi;p__Ascomycota;c__Sordariomycetes;o__Sordariales;f__Lasiosphaeriaceae;g__Cercophora;s__Cercophora_mirabilis
OTU1861	42.5926	0.00750096	Saprotroph	k__Fungi;p__Ascomycota;c__Eurotiomycetes;o__Onygenales;f__Onygenaceae;g__Chrysosporium;s__Chrysosporium_fluviale
OTU1743	42.5926	0.00559078	Saprotroph	k__Fungi;p__Ascomycota;c__Sordariomycetes;o__Hypocreales;f__Nectriaceae;g__Mariannaea;s__Mariannaea_superimposita
OTU2013	42.5926	0.0050317	Saprotroph	k__Fungi;p__Ascomycota;c__Sordariomycetes;o__Hypocreales;f__Hypocreales_family_Incertae_sedis;g__Emericellopsis;s__Emericellopsis_terricola
OTU2133	42.5926	0.0045658	Saprotroph	k__Fungi;p__Ascomycota;c__Dothideomycetes;o__Pleosporales;f__Lophiostomataceae;g__Lophiostoma
OTU1730	42.5926	0.00405331	Saprotroph	k__Fungi;p__Ascomycota;c__Leotiomycetes;o__Helotiales;f__Helotiales_family_Incertae_sedis;g__Tetracladium;s__Tetracladium_furcatum
OTU1121	40.7407	0.0517147	Saprotroph	k__Fungi;p__Ascomycota;c__Sordariomycetes;o__Sordariales;f__Lasiosphaeriaceae;g__Arnium;s__Arnium_sp
OTU1099	40.7407	0.0110884	Saprotroph	k__Fungi;p__Ascomycota;c__Sordariomycetes;o__Hypocreales;f__Hypocreales_family_Incertae_sedis;g__Myrothecium;s__Myrothecium_sp_TA26_35
OTU1439	40.7407	0.0091316	Saprotroph	k__Fungi;p__Ascomycota;c__Sordariomycetes;o__Hypocreales;f__Hypocreales_family_Incertae_sedis;g__Myrothecium;s__Myrothecium_sp_HKB28
OTU1749	40.7407	0.00875888	Saprotroph	k__Fungi;p__Ascomycota;c__Sordariomycetes;o__Sordariales;f__Lasiosphaeriaceae;g__Podospora;s__Podospora_communis
OTU4261	40.7407	0.00838617	Saprotroph	k__Fungi;p__Ascomycota;c__Leotiomycetes;o__Helotiales;f__Helotiales_family_Incertae_sedis;g__Tetracladium
OTU2088	40.7407	0.00768732	Saprotroph	k__Fungi;p__Ascomycota;c__Ascomycota_class_Incertae_sedis;o__Ascomycota_order_Incertae_sedis;f__Ascomycota_family_Incertae_sedis;g__Leptodiscella;s__Leptodiscella_sp_F277786
OTU4233	40.7407	0.00237608	Saprotroph	k__Fungi;p__Ascomycota;c__Sordariomycetes;o__Hypocreales;f__Hypocreales_family_Incertae_sedis;g__Myrothecium
OTU8985	40.7407	0.00200336	Saprotroph	k__Fungi;p__Ascomycota;c__Sordariomycetes;o__Microascales;f__Halosphaeriaceae;g__unclassified_Halosphaeriaceae;s__Halosphaeriaceae_sp
OTU3918	40.7407	0.00139769	Saprotroph	k__Fungi;p__Ascomycota;c__Sordariomycetes;o__Xylariales;f__Xylariaceae;g__Nemania;s__Nemania_sp_JDCH1
OTU724	38.8889	0.061219	Saprotroph	k__Fungi;p__Basidiomycota;c__Agaricomycetes;o__Agaricales;f__Psathyrellaceae;g__Coprinellus;s__Coprinellus_plagioporus
OTU867	38.8889	0.0385298	Saprotroph	k__Fungi;p__Ascomycota;c__Dothideomycetes;o__Pleosporales;f__Sporormiaceae;g__Preussia;s__Preussia_sp
OTU1456	38.8889	0.0129054	Saprotroph	k__Fungi;p__Ascomycota;c__Sordariomycetes;o__Hypocreales;f__Hypocreales_family_Incertae_sedis;g__Myrothecium;s__Myrothecium_sp_HKB28
OTU1673	38.8889	0.00675552	Saprotroph	k__Fungi;p__Ascomycota;c__Leotiomycetes;o__Helotiales;f__Helotiaceae;g__Neobulgaria;s__Neobulgaria_sp
OTU382	38.8889	0.00628962	Saprotroph	k__Fungi;p__Ascomycota;c__Sordariomycetes;o__Sordariales;f__Lasiosphaeriaceae;g__Schizothecium;s__Schizothecium_carpinicola
OTU1814	38.8889	0.00507829	Saprotroph	k__Fungi;p__Ascomycota;c__Dothideomycetes;o__Pleosporales;f__Tetraplosphaeriaceae;g__Tetraplosphaeria;s__Tetraplosphaeria_sasicola
OTU3609	38.8889	0.00344765	Saprotroph	k__Fungi;p__Ascomycota;c__Sordariomycetes;o__Microascales;f__Halosphaeriaceae;g__unclassified_Halosphaeriaceae;s__Halosphaeriaceae_sp
OTU1821	38.8889	0.00340106	Saprotroph	k__Fungi;p__Ascomycota;c__Orbiliomycetes;o__Orbiliales;f__Orbiliaceae;g__Dactylella;s__Dactylella_spermatophaga
OTU2437	38.8889	0.00144428	Saprotroph	k__Fungi;p__Ascomycota;c__Leotiomycetes;o__Helotiales;f__Helotiales_family_Incertae_sedis;g__Scytalidium
OTU293	37.037	0.0852128	Saprotroph	k__Fungi;p__Ascomycota;c__Eurotiomycetes;o__Eurotiales;f__Trichocomaceae;g__Talaromyces
OTU402	37.037	0.0310288	Saprotroph	k__Fungi;p__Ascomycota;c__Sordariomycetes;o__Sordariales;f__Lasiosphaeriaceae;g__Cercophora;s__Cercophora_sp
OTU751	37.037	0.0255312	Saprotroph	k__Fungi;p__Ascomycota;c__Pezizomycetes;o__Pezizales;f__Ascobolaceae;g__unclassified_Ascobolaceae;s__Ascobolaceae_sp
OTU1588	37.037	0.00973727	Saprotroph	k__Fungi;p__Ascomycota;c__Dothideomycetes;o__Pleosporales;f__Pleosporales_family_Incertae_sedis;g__Ochrocladosporium;s__Ochrocladosporium_sp
OTU42	37.037	0.00945773	Saprotroph	k__Fungi;p__Ascomycota;c__Sordariomycetes;o__Sordariales;f__Lasiosphaeriaceae;g__Lasiosphaeriaceae_unclassified
OTU21	37.037	0.00792027	Saprotroph	k__Fungi;p__Ascomycota;c__Sordariomycetes;o__Sordariales;f__Lasiosphaeriaceae;g__Lasiosphaeriaceae_unclassified
OTU1442	35.1852	0.0206393	Saprotroph	k__Fungi;p__Basidiomycota;c__Agaricomycetes;o__Agaricales;f__Strophariaceae;g__Psilocybe;s__Psilocybe_sp_TENN61695
OTU906	35.1852	0.0103429	Saprotroph	k__Fungi;p__Ascomycota;c__unclassified_Ascomycota;o__unclassified_Ascomycota;f__unclassified_Ascomycota;g__unclassified_Ascomycota;s__uncultured_Phialemonium
OTU1371	35.1852	0.00889865	Saprotroph	k__Fungi;p__Ascomycota;c__Sordariomycetes;o__Sordariales;f__Lasiosphaeriaceae;g__Cercophora;s__Cercophora_sp
OTU1248	35.1852	0.00861912	Saprotroph	k__Fungi;p__Basidiomycota;c__Agaricomycetes;o__Auriculariales;f__unclassified_Auriculariales;g__unclassified_Auriculariales;s__uncultured_Exidiopsis
OTU2177	35.1852	0.00545101	Saprotroph	k__Fungi;p__Ascomycota;c__Leotiomycetes;o__Helotiales;f__Helotiaceae;g__Articulospora;s__Articulospora_sp
OTU1869	35.1852	0.00433285	Saprotroph	k__Fungi;p__Ascomycota;c__Dothideomycetes;o__Pleosporales;f__Tetraplosphaeriaceae;g__Tetraplosphaeria;s__Tetraplosphaeria_sasicola
OTU4599	35.1852	0.00242267	Saprotroph	k__Fungi;p__Ascomycota;c__Sordariomycetes;o__Microascales;f__Halosphaeriaceae;g__unclassified_Halosphaeriaceae;s__Halosphaeriaceae_sp
OTU91	35.1852	0.00218972	Saprotroph	k__Fungi;p__Ascomycota;c__Leotiomycetes;o__Helotiales;f__Helotiales_family_Incertae_sedis;g__Tetracladium
OTU4700	35.1852	0.00167723	Saprotroph	k__Fungi;p__Ascomycota;c__Dothideomycetes;o__Pleosporales;f__Tetraplosphaeriaceae;g__Tetraplosphaeria;s__Tetraplosphaeria_sasicola
OTU9319	33.3333	0.0261835	Saprotroph	k__Fungi;p__Ascomycota;c__Sordariomycetes;o__Sordariales;f__Lasiosphaeriaceae;g__Schizothecium;s__Schizothecium_carpinicola
OTU860	33.3333	0.02022	Saprotroph	k__Fungi;p__Ascomycota;c__Eurotiomycetes;o__Chaetothyriales;f__Herpotrichiellaceae;g__Cladophialophora;s__Cladophialophora_chaetospira
OTU4306	33.3333	0.0121599	Saprotroph	k__Fungi;p__Ascomycota;c__Sordariomycetes;o__Sordariales;f__Lasiosphaeriaceae;g__Zygopleurage;s__Zygopleurage_zygospora
OTU1685	33.3333	0.00614986	Saprotroph	k__Fungi;p__Ascomycota;c__Sordariomycetes;o__Hypocreales;f__Bionectriaceae;g__Stephanonectria;s__Stephanonectria_sp
OTU11056	33.3333	0.00559078	Saprotroph	k__Fungi;p__Ascomycota;c__Sordariomycetes;o__Sordariales;f__Lasiosphaeriaceae;g__Podospora;s__Podospora_communis
OTU2486	33.3333	0.00428626	Saprotroph	k__Fungi;p__Ascomycota;c__Sordariomycetes;o__Sordariales;f__Chaetomiaceae;g__Humicola
OTU1545	33.3333	0.00414649	Saprotroph	k__Fungi;p__Ascomycota;c__Dothideomycetes;o__Pleosporales;f__Sporormiaceae;g__Preussia;s__Preussia_sp
OTU1915	33.3333	0.00237608	Saprotroph	k__Fungi;p__Basidiomycota;c__Microbotryomycetes;o__Sporidiobolales;f__Sporidiobolales_family_Incertae_sedis;g__Rhodosporidium;s__Rhodosporidium_azoricum
OTU1924	33.3333	0.00209654	Saprotroph	k__Fungi;p__Ascomycota;c__Dothideomycetes;o__Dothideomycetes_order_Incertae_sedis;f__Eremomycetaceae;g__Arthrographis
OTU4077	33.3333	0.00121134	Saprotroph	k__Fungi;p__Basidiomycota;c__Agaricomycetes;o__Agaricales;f__Strophariaceae;g__Psilocybe
OTU541	31.4815	0.0690461	Saprotroph	k__Fungi;p__Basidiomycota;c__Agaricomycetes;o__Agaricales;f__Psathyrellaceae;g__Coprinopsis;s__Coprinopsis_nivea
OTU835	31.4815	0.0216177	Saprotroph	k__Fungi;p__Ascomycota;c__Eurotiomycetes;o__Chaetothyriales;f__Herpotrichiellaceae;g__Cladophialophora;s__Cladophialophora_chaetospira
OTU1056	31.4815	0.0125792	Saprotroph	k__Fungi;p__Ascomycota;c__Pezizomycetes;o__Pezizales;f__Sarcosomataceae;g__unclassified_Sarcosomataceae;s__Sarcosomataceae_sp_GS5_1_5
OTU1175	31.4815	0.0112281	Saprotroph	k__Fungi;p__Ascomycota;c__Leotiomycetes;o__Helotiales;f__Helotiaceae;g__Idriella;s__Idriella_rara
OTU2141	31.4815	0.00782709	Saprotroph	k__Fungi;p__Ascomycota;c__Ascomycota_class_Incertae_sedis;o__Ascomycota_order_Incertae_sedis;f__Ascomycota_family_Incertae_sedis;g__Leptodiscella;s__Leptodiscella_sp_FMR_10885
OTU533	31.4815	0.00680211	Saprotroph	k__Fungi;p__Basidiomycota;c__Agaricomycetes;o__Agaricales;f__Psathyrellaceae;g__Coprinopsis;s__Coprinopsis_pachyderma
OTU4488	31.4815	0.0040999	Saprotroph	k__Fungi;p__Ascomycota;c__Dothideomycetes;o__Pleosporales;f__Tetraplosphaeriaceae;g__Tetraplosphaeria;s__Tetraplosphaeria_sasicola
OTU2614	31.4815	0.00251585	Saprotroph	k__Fungi;p__Ascomycota;c__Orbiliomycetes;o__Orbiliales;f__Orbiliaceae;g__Orbiliaceae_unclassified
OTU3805	31.4815	0.00107157	Saprotroph	k__Fungi;p__Ascomycota;c__Sordariomycetes;o__Microascales;f__Halosphaeriaceae;g__unclassified_Halosphaeriaceae;s__Halosphaeriaceae_sp
OTU7204	31.4815	0.000838617	Saprotroph	k__Fungi;p__Ascomycota;c__Sordariomycetes;o__Sordariales;f__Lasiosphaeriaceae;g__Schizothecium;s__Schizothecium_carpinicola
OTU921	29.6296	0.0252051	Saprotroph	k__Fungi;p__Ascomycota;c__Sordariomycetes;o__Sordariales;f__Lasiosphaeriaceae;g__Lasiosphaeriaceae_unclassified
OTU1072	29.6296	0.0239938	Saprotroph	k__Fungi;p__Basidiomycota;c__Agaricomycetes;o__Agaricales;f__Mycenaceae;g__Hemimycena;s__Hemimycena_ochrogaleata
OTU748	29.6296	0.0214313	Saprotroph	k__Fungi;p__Ascomycota;c__Sordariomycetes;o__Sordariales;f__Chaetomiaceae;g__Humicola;s__Humicola_sp_NJR102_11
OTU35	29.6296	0.0183564	Saprotroph	k__Fungi;p__Ascomycota;c__Sordariomycetes;o__Sordariales;f__Lasiosphaeriaceae;g__Lasiosphaeriaceae_unclassified
OTU1827	29.6296	0.0091316	Saprotroph	k__Fungi;p__Ascomycota;c__Sordariomycetes;o__Sordariales;f__Lasiosphaeriaceae;g__Cercophora;s__Cercophora_mirabilis
OTU1208	29.6296	0.00885206	Saprotroph	k__Fungi;p__Ascomycota;c__Dothideomycetes;o__Pleosporales;f__Sporormiaceae;g__Westerdykella;s__Westerdykella_angulata
OTU1691	29.6296	0.00740778	Saprotroph	k__Fungi;p__Ascomycota;c__Leotiomycetes;o__Helotiales;f__Helotiaceae;g__Articulospora;s__Articulospora_sp
OTU1765	29.6296	0.00708165	Saprotroph	k__Fungi;p__Ascomycota;c__Dothideomycetes;o__Pleosporales;f__Pleosporales_family_Incertae_sedis;g__Dictyosporium
OTU1026	29.6296	0.00689529	Saprotroph	k__Fungi;p__Ascomycota;c__Dothideomycetes;o__Dothideomycetes_order_Incertae_sedis;f__Pseudeurotiaceae;g__Pseudeurotium
OTU1369	29.6296	0.00465898	Saprotroph	k__Fungi;p__Ascomycota;c__Pezizomycetes;o__Pezizales;f__Pyronemataceae;g__Tricharina
OTU159	29.6296	0.0045658	Saprotroph	k__Fungi;p__Ascomycota;c__Sordariomycetes;o__Sordariales;f__Lasiosphaeriaceae;g__Lasiosphaeriaceae_unclassified
OTU2443	29.6296	0.0045658	Saprotroph	k__Fungi;p__Ascomycota;c__Ascomycota_class_Incertae_sedis;o__Ascomycota_order_Incertae_sedis;f__Ascomycota_family_Incertae_sedis;g__Staphylotrichum;s__Staphylotrichum_sp
OTU2268	29.6296	0.00279539	Saprotroph	k__Fungi;p__Ascomycota;c__Sordariomycetes;o__Sordariales;f__Lasiosphaeriaceae;g__Fimetariella
OTU2651	29.6296	0.00270221	Saprotroph	k__Fungi;p__Ascomycota;c__Dothideomycetes;o__Pleosporales;f__Tetraplosphaeriaceae;g__Tetraplosphaeria;s__Tetraplosphaeria_sasicola
OTU3467	29.6296	0.00223631	Saprotroph	k__Fungi;p__Ascomycota;c__Dothideomycetes;o__Patellariales;f__Patellariaceae;g__Rhytidhysteron;s__Rhytidhysteron_rufulum
OTU3405	29.6296	0.001817	Saprotroph	k__Fungi;p__Ascomycota;c__Sordariomycetes;o__Microascales;f__Microascaceae;g__Kernia;s__Kernia_pachypleura
OTU2386	29.6296	0.001817	Saprotroph	k__Fungi;p__Ascomycota;c__Dothideomycetes;o__Dothideomycetes_order_Incertae_sedis;f__Eremomycetaceae;g__Arthrographis;s__Arthrographis_curvata
OTU3032	29.6296	0.00107157	Saprotroph	k__Fungi;p__Ascomycota;c__Sordariomycetes;o__Sordariomycetes_order_Incertae_sedis;f__Sordariomycetes_family_Incertae_sedis;g__Myrmecridium;s__Myrmecridium_schulzeri
OTU845	27.7778	0.0431888	Saprotroph	k__Fungi;p__Ascomycota;c__Dothideomycetes;o__Pleosporales;f__Sporormiaceae;g__Preussia
OTU891	27.7778	0.0350355	Saprotroph	k__Fungi;p__Ascomycota;c__Dothideomycetes;o__Pleosporales;f__Massarinaceae;g__Saccharicola;s__Saccharicola_sp
OTU1162	27.7778	0.0130451	Saprotroph	k__Fungi;p__Ascomycota;c__Leotiomycetes;o__Helotiales;f__Helotiaceae;g__Idriella;s__Idriella_rara
OTU1918	27.7778	0.00885206	Saprotroph	k__Fungi;p__Ascomycota;c__Eurotiomycetes;o__Chaetothyriales;f__Herpotrichiellaceae;g__Cladophialophora;s__Cladophialophora_sp
OTU971	27.7778	0.00754755	Saprotroph	k__Fungi;p__Ascomycota;c__Dothideomycetes;o__Dothideomycetes_order_Incertae_sedis;f__Pseudeurotiaceae;g__Pseudeurotium
OTU2470	27.7778	0.00461239	Saprotroph	k__Fungi;p__Ascomycota;c__Sordariomycetes;o__Microascales;f__Microascaceae;g__Kernia;s__Kernia_pachypleura
OTU1662	27.7778	0.00335447	Saprotroph	k__Fungi;p__Ascomycota;c__Dothideomycetes;o__Pleosporales;f__Sporormiaceae;g__Preussia;s__Preussia_sp
OTU2787	27.7778	0.0032147	Saprotroph	k__Fungi;p__Ascomycota;c__Sordariomycetes;o__Sordariomycetes_order_Incertae_sedis;f__Sordariomycetes_family_Incertae_sedis;g__Myrmecridium
OTU1836	27.7778	0.00312152	Saprotroph	k__Fungi;p__Ascomycota;c__Sordariomycetes;o__Sordariales;f__Lasiosphaeriaceae;g__Fimetariella
OTU2290	27.7778	0.00237608	Saprotroph	k__Fungi;p__Ascomycota;c__Dothideomycetes;o__Pleosporales;f__Sporormiaceae;g__Westerdykella
OTU2537	27.7778	0.00200336	Saprotroph	k__Fungi;p__Ascomycota;c__Dothideomycetes;o__Pleosporales;f__Lophiostomataceae;g__Lophiostoma
OTU4140	27.7778	0.000978386	Saprotroph	k__Fungi;p__Ascomycota;c__Sordariomycetes;o__Microascales;f__Halosphaeriaceae;g__unclassified_Halosphaeriaceae;s__Halosphaeriaceae_sp
OTU877	25.9259	0.0316811	Saprotroph	k__Fungi;p__Ascomycota;c__Leotiomycetes;o__Helotiales;f__Helotiaceae;g__Tricladium
OTU11048	25.9259	0.00531124	Saprotroph	k__Fungi;p__Ascomycota;c__Sordariomycetes;o__Sordariales;f__Lasiosphaeriaceae;g__Podospora;s__Podospora_communis
OTU2806	25.9259	0.00335447	Saprotroph	k__Fungi;p__Ascomycota;c__Dothideomycetes;o__Pleosporales;f__Pleosporales_family_Incertae_sedis;g__Pyrenochaeta;s__Pyrenochaeta_sp_MUT_4382
OTU2558	25.9259	0.00270221	Saprotroph	k__Fungi;p__Ascomycota;c__Sordariomycetes;o__Microascales;f__Microascaceae;g__Kernia;s__Kernia_pachypleura
OTU3465	25.9259	0.00256244	Saprotroph	k__Fungi;p__Ascomycota;c__Sordariomycetes;o__Sordariales;f__Chaetomiaceae;g__Humicola;s__Humicola_sp
OTU3592	25.9259	0.00237608	Saprotroph	k__Fungi;p__Ascomycota;c__Sordariomycetes;o__Sordariomycetes_order_Incertae_sedis;f__Apiosporaceae;g__Arthrinium;s__Arthrinium_rasikravindrii
OTU3658	25.9259	0.00191018	Saprotroph	k__Fungi;p__Ascomycota;c__Sordariomycetes;o__Hypocreales;f__Hypocreales_family_Incertae_sedis;g__Myrothecium
OTU1901	25.9259	0.00121134	Saprotroph	k__Fungi;p__Ascomycota;c__Dothideomycetes;o__Pleosporales;f__Sporormiaceae;g__Westerdykella;s__Westerdykella_dispersa
OTU1469	24.0741	0.0270687	Saprotroph	k__Fungi;p__Ascomycota;c__Eurotiomycetes;o__Onygenales;f__Onygenaceae;g__Aphanoascus;s__Aphanoascus_durus
OTU1213	24.0741	0.0154212	Saprotroph	k__Fungi;p__Ascomycota;c__Sordariomycetes;o__Hypocreales;f__Nectriaceae;g__Fusidium;s__Fusidium_griseum
OTU736	24.0741	0.013744	Saprotroph	k__Fungi;p__Ascomycota;c__Dothideomycetes;o__Pleosporales;f__Sporormiaceae;g__Westerdykella;s__Westerdykella_angulata
OTU1515	24.0741	0.00689529	Saprotroph	k__Fungi;p__Ascomycota;c__Dothideomycetes;o__Dothideomycetes_order_Incertae_sedis;f__Eremomycetaceae;g__Arthrographis;s__Arthrographis_chlamydospora
OTU1531	24.0741	0.00545101	Saprotroph	k__Fungi;p__Ascomycota;c__Orbiliomycetes;o__Orbiliales;f__Orbiliaceae;g__unclassified_Orbiliaceae;s__Orbiliaceae_sp
OTU1931	24.0741	0.00540442	Saprotroph	k__Fungi;p__Ascomycota;c__Dothideomycetes;o__Pleosporales;f__Pleosporales_family_Incertae_sedis;g__Peyronellaea;s__Peyronellaea_glomerata
OTU2820	24.0741	0.0040999	Saprotroph	k__Fungi;p__Ascomycota;c__Sordariomycetes;o__Microascales;f__Microascaceae;g__Kernia;s__Kernia_pachypleura
OTU1129	24.0741	0.00405331	Saprotroph	k__Fungi;p__Ascomycota;c__Leotiomycetes;o__Helotiales;f__Helotiaceae;g__Tricladium
OTU9711	24.0741	0.00386695	Saprotroph	k__Fungi;p__Ascomycota;c__Sordariomycetes;o__Sordariales;f__Lasiosphaeriaceae;g__Schizothecium;s__Schizothecium_carpinicola
OTU1881	24.0741	0.00372718	Saprotroph	k__Fungi;p__Ascomycota;c__Sordariomycetes;o__Sordariales;f__Lasiosphaeriaceae;g__Zopfiella
OTU1433	24.0741	0.00302834	Saprotroph	k__Fungi;p__Ascomycota;c__Dothideomycetes;o__Pleosporales;f__Sporormiaceae;g__Westerdykella
OTU7325	24.0741	0.00251585	Saprotroph	k__Fungi;p__Ascomycota;c__Sordariomycetes;o__Microascales;f__Microascaceae;g__Scedosporium;s__Scedosporium_prolificans
OTU2773	24.0741	0.00149087	Saprotroph	k__Fungi;p__Ascomycota;c__Dothideomycetes;o__Dothideomycetes_order_Incertae_sedis;f__Dothideomycetes_family_Incertae_sedis;g__Minutisphaera
OTU2982	24.0741	0.00139769	Saprotroph	k__Fungi;p__Ascomycota;c__Orbiliomycetes;o__Orbiliales;f__Orbiliaceae;g__Drechslerella;s__Drechslerella_dactyloides
OTU3654	24.0741	0.00125792	Saprotroph	k__Fungi;p__Ascomycota;c__Dothideomycetes;o__Pleosporales;f__Montagnulaceae;g__Paraconiothyrium
OTU4223	24.0741	0.000792027	Saprotroph	k__Fungi;p__Ascomycota;c__Sordariomycetes;o__Xylariales;f__Xylariaceae;g__Nemania;s__Nemania_sp_JDCH1
OTU8237	24.0741	0.000792027	Saprotroph	k__Fungi;p__Ascomycota;c__Sordariomycetes;o__Hypocreales;f__Hypocreales_family_Incertae_sedis;g__Myrothecium;s__Myrothecium_sp_HKB28
OTU887	22.2222	0.0305163	Saprotroph	k__Fungi;p__Ascomycota;c__Sordariomycetes;o__Sordariales;f__Lasiosphaeriaceae;g__Lasiosphaeriaceae_unclassified
OTU852	22.2222	0.0204995	Saprotroph	k__Fungi;p__Basidiomycota;c__Agaricomycetes;o__Agaricales;f__Psathyrellaceae;g__Psathyrella;s__Psathyrella_lutensis
OTU1438	22.2222	0.0107622	Saprotroph	k__Fungi;p__Ascomycota;c__Pezizomycetes;o__Pezizales;f__Ascobolaceae;g__Ascobolaceae_unclassified
OTU1552	22.2222	0.0106225	Saprotroph	k__Fungi;p__Ascomycota;c__Ascomycota_class_Incertae_sedis;o__Ascomycota_order_Incertae_sedis;f__Ascomycota_family_Incertae_sedis;g__Leptodiscella;s__Leptodiscella_africana
OTU1436	22.2222	0.0105293	Saprotroph	k__Fungi;p__Ascomycota;c__Dothideomycetes;o__Pleosporales;f__Phaeosphaeriaceae;g__Ophiosphaerella;s__Ophiosphaerella_sp_DWS16m1
OTU5013	22.2222	0.0082464	Saprotroph	k__Fungi;p__Ascomycota;c__Sordariomycetes;o__Sordariales;f__Chaetomiaceae;g__Humicola;s__Humicola_nigrescens
OTU2078	22.2222	0.00647598	Saprotroph	k__Fungi;p__Ascomycota;c__Pezizomycetes;o__Pezizales;f__Pyronemataceae;g__Scutellinia
OTU1935	22.2222	0.00624303	Saprotroph	k__Fungi;p__Ascomycota;c__Sordariomycetes;o__Sordariales;f__Lasiosphaeriaceae;g__Podospora;s__Podospora_miniglutinans
OTU2333	22.2222	0.00507829	Saprotroph	k__Fungi;p__Ascomycota;c__Sordariomycetes;o__Microascales;f__Halosphaeriaceae;g__unclassified_Halosphaeriaceae;s__Halosphaeriaceae_sp
OTU10199	22.2222	0.00447262	Saprotroph	k__Fungi;p__Ascomycota;c__Dothideomycetes;o__Dothideomycetes_order_Incertae_sedis;f__Pseudeurotiaceae;g__Pseudeurotium;s__Pseudeurotium_hygrophilum
OTU3231	22.2222	0.00293516	Saprotroph	k__Fungi;p__Ascomycota;c__Dothideomycetes;o__Pleosporales;f__Lophiostomataceae;g__Lophiostoma
OTU2698	22.2222	0.00214313	Saprotroph	k__Fungi;p__Ascomycota;c__Ascomycota_class_Incertae_sedis;o__Ascomycota_order_Incertae_sedis;f__Ascomycota_family_Incertae_sedis;g__Leptodiscella;s__Leptodiscella_sp_FMR_10885
OTU3095	22.2222	0.00111816	Saprotroph	k__Fungi;p__Ascomycota;c__Orbiliomycetes;o__Orbiliales;f__Orbiliaceae;g__Arthrobotrys;s__Arthrobotrys_oligospora
OTU4584	22.2222	0.00107157	Saprotroph	k__Fungi;p__Ascomycota;c__Sordariomycetes;o__Xylariales;f__Xylariaceae;g__Hypoxylon;s__Hypoxylon_perforatum
OTU2289	22.2222	0.00102498	Saprotroph	k__Fungi;p__Ascomycota;c__Eurotiomycetes;o__Onygenales;f__Onygenaceae;g__unclassified_Onygenaceae;s__Onygenaceae_sp
OTU6878	22.2222	0.000652257	Saprotroph	k__Fungi;p__Ascomycota;c__Sordariomycetes;o__Microascales;f__Halosphaeriaceae;g__unclassified_Halosphaeriaceae;s__Halosphaeriaceae_sp
OTU4088	22.2222	0.000652257	Saprotroph	k__Fungi;p__Ascomycota;c__Dothideomycetes;o__Pleosporales;f__Lophiostomataceae;g__Lophiostoma;s__Lophiostoma_sp_DMW2181
OTU4230	22.2222	0.000559078	Saprotroph	k__Fungi;p__Ascomycota;c__Pezizomycetes;o__Pezizales;f__Pyronemataceae;g__Trichaleurina;s__Trichaleurina_celebica
OTU1112	20.3704	0.0175178	Saprotroph	k__Fungi;p__Ascomycota;c__Sordariomycetes;o__Hypocreales;f__Hypocreales_family_Incertae_sedis;g__Myrothecium;s__Myrothecium_sp
OTU583	20.3704	0.011927	Saprotroph	k__Fungi;p__Ascomycota;c__Sordariomycetes;o__Sordariales;f__Lasiosphaeriaceae;g__Lasiosphaeriaceae_unclassified
OTU797	20.3704	0.00843276	Saprotroph	k__Fungi;p__Basidiomycota;c__Microbotryomycetes;o__Leucosporidiales;f__Leucosporidiaceae;g__Leucosporidium;s__Leucosporidium_drummii
OTU257	20.3704	0.00540442	Saprotroph	k__Fungi;p__Ascomycota;c__Sordariomycetes;o__Sordariales;f__Lasiosphaeriaceae;g__Arnium;s__Arnium_sp
OTU5142	20.3704	0.00526465	Saprotroph	k__Fungi;p__Ascomycota;c__Dothideomycetes;o__Pleosporales;f__Pleosporales_family_Incertae_sedis;g__Pyrenochaeta;s__Pyrenochaeta_sp
OTU2350	20.3704	0.00484534	Saprotroph	k__Fungi;p__Ascomycota;c__Sordariomycetes;o__Sordariomycetes_order_Incertae_sedis;f__Sordariomycetes_family_Incertae_sedis;g__Myrmecridium
OTU2209	20.3704	0.00354083	Saprotroph	k__Fungi;p__Ascomycota;c__Sordariomycetes;o__Microascales;f__Microascaceae;g__Kernia;s__Kernia_pachypleura
OTU3177	20.3704	0.00335447	Saprotroph	k__Fungi;p__Ascomycota;c__Orbiliomycetes;o__Orbiliales;f__Orbiliaceae;g__Dactylella;s__Dactylella_varietas
OTU1256	20.3704	0.00316811	Saprotroph	k__Fungi;p__Ascomycota;c__Leotiomycetes;o__Helotiales;f__Helotiaceae;g__Tricladium
OTU3153	20.3704	0.00312152	Saprotroph	k__Fungi;p__Ascomycota;c__Sordariomycetes;o__Microascales;f__Halosphaeriaceae;g__unclassified_Halosphaeriaceae;s__Halosphaeriaceae_sp
OTU9224	20.3704	0.00200336	Saprotroph	k__Fungi;p__Ascomycota;c__Dothideomycetes;o__Pleosporales;f__Lophiostomataceae;g__Lophiostoma;s__Lophiostoma_sp_olrim935
OTU2786	20.3704	0.00144428	Saprotroph	k__Fungi;p__Ascomycota;c__Orbiliomycetes;o__Orbiliales;f__Orbiliaceae;g__Dactylella;s__Dactylella_spermatophaga
OTU1381	20.3704	0.00139769	Saprotroph	k__Fungi;p__Ascomycota;c__Leotiomycetes;o__Helotiales;f__Helotiales_family_Incertae_sedis;g__Spirosphaera;s__Spirosphaera_cupreorufescens
OTU2900	20.3704	0.0013511	Saprotroph	k__Fungi;p__Ascomycota;c__Dothideomycetes;o__Pleosporales;f__Lophiostomataceae;g__Lophiostoma;s__Lophiostoma_sp_olrim935
OTU3515	20.3704	0.00107157	Saprotroph	k__Fungi;p__Ascomycota;c__Dothideomycetes;o__Pleosporales;f__Didymosphaeriaceae;g__Roussoella;s__Roussoella_siamensis
OTU3336	20.3704	0.00102498	Saprotroph	k__Fungi;p__Ascomycota;c__Dothideomycetes;o__Dothideales;f__Dothioraceae;g__Selenophoma;s__Selenophoma_mahoniae
OTU3907	20.3704	0.000931796	Saprotroph	k__Fungi;p__Ascomycota;c__Dothideomycetes;o__Pleosporales;f__Massarinaceae;g__Saccharicola;s__Saccharicola_sp
OTU883	20.3704	0.000838617	Saprotroph	k__Fungi;p__Ascomycota;c__Sordariomycetes;o__Sordariomycetes_order_Incertae_sedis;f__Sordariomycetes_family_Incertae_sedis;g__Myrmecridium;s__Myrmecridium_sp_HGUP_0314
OTU5366	20.3704	0.000698847	Saprotroph	k__Fungi;p__Ascomycota;c__Sordariomycetes;o__Microascales;f__Halosphaeriaceae;g__unclassified_Halosphaeriaceae;s__Halosphaeriaceae_sp
OTU4511	20.3704	0.000652257	Saprotroph	k__Fungi;p__Ascomycota;c__Sordariomycetes;o__Sordariomycetes_order_Incertae_sedis;f__Apiosporaceae;g__Arthrinium;s__Arthrinium_malaysianum
OTU5381	20.3704	0.000605668	Saprotroph	k__Fungi;p__Ascomycota;c__Sordariomycetes;o__Microascales;f__Halosphaeriaceae;g__unclassified_Halosphaeriaceae;s__Halosphaeriaceae_sp
OTU4722	20.3704	0.000605668	Saprotroph	k__Fungi;p__Ascomycota;c__Sordariomycetes;o__Microascales;f__Halosphaeriaceae;g__unclassified_Halosphaeriaceae;s__Halosphaeriaceae_sp
OTU6571	20.3704	0.000512488	Saprotroph	k__Fungi;p__Basidiomycota;c__Agaricomycetes;o__Trechisporales;f__Hydnodontaceae;g__Trechispora;s__Trechispora_sp
OTU1151	18.5185	0.0160269	Saprotroph	k__Fungi;p__Ascomycota;c__Sordariomycetes;o__Sordariales;f__Lasiosphaeriaceae;g__Podospora;s__Podospora_curvuloides
OTU123	18.5185	0.0149087	Saprotroph	k__Fungi;p__Basidiomycota;c__Agaricomycetes;o__Agaricales;f__Agaricales_family_Incertae_sedis;g__Panaeolus;s__Panaeolus_antillarum
OTU8767	18.5185	0.0107622	Saprotroph	k__Fungi;p__Ascomycota;c__Sordariomycetes;o__Melanosporales;f__Ceratostomataceae;g__Melanospora;s__Melanospora_tiffanii
OTU1816	18.5185	0.00917819	Saprotroph	k__Fungi;p__Basidiomycota;c__Agaricomycetes;o__Agaricales;f__Entolomataceae;g__Clitopilus;s__Clitopilus_sp_1a_T_781
OTU2263	18.5185	0.00675552	Saprotroph	k__Fungi;p__Ascomycota;c__Eurotiomycetes;o__Onygenales;f__Onygenaceae;g__unclassified_Onygenaceae;s__Onygenaceae_sp
OTU1563	18.5185	0.00507829	Saprotroph	k__Fungi;p__Ascomycota;c__Orbiliomycetes;o__Orbiliales;f__Orbiliaceae;g__Arthrobotrys
OTU2126	18.5185	0.00442603	Saprotroph	k__Fungi;p__Ascomycota;c__Pezizomycetes;o__Pezizales;f__Pyronemataceae;g__Scutellinia;s__Scutellinia_torrentis
OTU1492	18.5185	0.00400672	Saprotroph	k__Fungi;p__Ascomycota;c__Sordariomycetes;o__Sordariales;f__Lasiosphaeriaceae;g__Zopfiella;s__Zopfiella_marina
OTU4775	18.5185	0.00251585	Saprotroph	k__Fungi;p__Ascomycota;c__Sordariomycetes;o__Melanosporales;f__Ceratostomataceae;g__Melanospora;s__Melanospora_tiffanii
OTU3272	18.5185	0.0022829	Saprotroph	k__Fungi;p__Ascomycota;c__Sordariomycetes;o__Sordariales;f__Chaetomiaceae;g__Chaetomidium;s__Chaetomidium_arxii
OTU2568	18.5185	0.00223631	Saprotroph	k__Fungi;p__Ascomycota;c__Eurotiomycetes;o__Arachnomycetales;f__Arachnomycetaceae;g__Arachnomyces
OTU3729	18.5185	0.00218972	Saprotroph	k__Fungi;p__Basidiomycota;c__Agaricomycetes;o__Agaricales;f__Agaricaceae;g__Lycoperdon;s__Lycoperdon_pratense
OTU3133	18.5185	0.00209654	Saprotroph	k__Fungi;p__Basidiomycota;c__Agaricomycetes;o__Russulales;f__Stephanosporaceae;g__Cristinia
OTU3793	18.5185	0.00139769	Saprotroph	k__Fungi;p__Basidiomycota;c__Agaricomycetes;o__Agaricales;f__Psathyrellaceae;g__Coprinellus;s__Coprinellus_sp
OTU4269	18.5185	0.00125792	Saprotroph	k__Fungi;p__Ascomycota;c__Sordariomycetes;o__Hypocreales;f__Bionectriaceae;g__Hydropisphaera;s__Hydropisphaera_erubescens
OTU2501	18.5185	0.00116475	Saprotroph	k__Fungi;p__Ascomycota;c__Sordariomycetes;o__Melanosporales;f__Ceratostomataceae;g__Sphaerodes;s__Sphaerodes_sp_SMCD2220
OTU4835	18.5185	0.00111816	Saprotroph	k__Fungi;p__Ascomycota;c__Eurotiomycetes;o__Onygenales;f__Onygenaceae;g__Chrysosporium;s__Chrysosporium_evolceanui
OTU4067	18.5185	0.00102498	Saprotroph	k__Fungi;p__Ascomycota;c__Dothideomycetes;o__Pleosporales;f__Didymosphaeriaceae;g__Roussoella;s__Roussoella_neopustulans
OTU1753	18.5185	0.00102498	Saprotroph	k__Fungi;p__Ascomycota;c__Leotiomycetes;o__Helotiales;f__Hyaloscyphaceae;g__Hyaloscyphaceae_unclassified
OTU4742	18.5185	0.000931796	Saprotroph	k__Fungi;p__Ascomycota;c__Sordariomycetes;o__Sordariomycetes_order_Incertae_sedis;f__Sordariomycetes_family_Incertae_sedis;g__Pleurotheciella;s__Pleurotheciella_rivularia
OTU10878	18.5185	0.000885206	Saprotroph	k__Fungi;p__Ascomycota;c__Sordariomycetes;o__Microascales;f__Halosphaeriaceae;g__unclassified_Halosphaeriaceae;s__Halosphaeriaceae_sp
OTU428	18.5185	0.000792027	Saprotroph	k__Fungi;p__Basidiomycota;c__Agaricomycetes;o__Agaricales;f__Psathyrellaceae;g__Coprinellus
OTU3830	18.5185	0.000745437	Saprotroph	k__Fungi;p__Ascomycota;c__Sordariomycetes;o__Microascales;f__Halosphaeriaceae;g__unclassified_Halosphaeriaceae;s__Halosphaeriaceae_sp
OTU9733	16.6667	0.0189155	Saprotroph	k__Fungi;p__Ascomycota;c__Dothideomycetes;o__Dothideomycetes_order_Incertae_sedis;f__Pseudeurotiaceae;g__Pseudeurotium
OTU1549	16.6667	0.00922478	Saprotroph	k__Fungi;p__Ascomycota;c__Dothideomycetes;o__Pleosporales;f__Sporormiaceae;g__Preussia
OTU2688	16.6667	0.00423967	Saprotroph	k__Fungi;p__Ascomycota;c__Dothideomycetes;o__Pleosporales;f__Montagnulaceae;g__Montagnula;s__Montagnula_alos
OTU2272	16.6667	0.00382036	Saprotroph	k__Fungi;p__Ascomycota;c__Dothideomycetes;o__Pleosporales;f__Sporormiaceae;g__Westerdykella
OTU258	16.6667	0.00354083	Saprotroph	k__Fungi;p__Ascomycota;c__Sordariomycetes;o__Sordariales;f__Lasiosphaeriaceae;g__Arnium
OTU2043	16.6667	0.00312152	Saprotroph	k__Fungi;p__Ascomycota;c__Eurotiomycetes;o__Eurotiales;f__Trichocomaceae;g__Sagenomella;s__Sagenomella_sp_ASR_61
OTU3388	16.6667	0.00312152	Saprotroph	k__Fungi;p__Ascomycota;c__Sordariomycetes;o__Microascales;f__Halosphaeriaceae;g__unclassified_Halosphaeriaceae;s__Halosphaeriaceae_sp
OTU2160	16.6667	0.00237608	Saprotroph	k__Fungi;p__Basidiomycota;c__Agaricomycetes;o__Agaricales;f__Psathyrellaceae;g__Coprinopsis;s__Coprinopsis_vermiculifer
OTU2964	16.6667	0.00214313	Saprotroph	k__Fungi;p__Ascomycota;c__Eurotiomycetes;o__Eurotiales;f__Trichocomaceae;g__Phialosimplex;s__Phialosimplex_caninus
OTU3669	16.6667	0.00172382	Saprotroph	k__Fungi;p__Ascomycota;c__Eurotiomycetes;o__Chaetothyriales;f__Herpotrichiellaceae;g__Cladophialophora
OTU2047	16.6667	0.00158405	Saprotroph	k__Fungi;p__Ascomycota;c__Dothideomycetes;o__Pleosporales;f__Sporormiaceae;g__Preussia;s__Preussia_minipascua
OTU4386	16.6667	0.00153746	Saprotroph	k__Fungi;p__Ascomycota;c__Dothideomycetes;o__Pleosporales;f__Lophiostomataceae;g__Lophiostoma
OTU3291	16.6667	0.00139769	Saprotroph	k__Fungi;p__Ascomycota;c__Dothideomycetes;o__Dothideomycetes_order_Incertae_sedis;f__Eremomycetaceae;g__Arthrographis;s__Arthrographis_kalrae
OTU3176	16.6667	0.00130451	Saprotroph	k__Fungi;p__Ascomycota;c__Dothideomycetes;o__Pleosporales;f__Lophiostomataceae;g__Lophiostoma;s__Lophiostoma_sp_olrim935
OTU4394	16.6667	0.00121134	Saprotroph	k__Fungi;p__Ascomycota;c__Leotiomycetes;o__Helotiales;f__Helotiaceae;g__Hymenoscyphus;s__Hymenoscyphus_caudatus
OTU1171	16.6667	0.00111816	Saprotroph	k__Fungi;p__Ascomycota;c__Dothideomycetes;o__Pleosporales;f__Sporormiaceae;g__Westerdykella;s__Westerdykella_angulata
OTU4257	16.6667	0.000978386	Saprotroph	k__Fungi;p__Ascomycota;c__Dothideomycetes;o__Pleosporales;f__Tetraplosphaeriaceae;g__Polyplosphaeria;s__Polyplosphaeria_fusca
OTU4499	16.6667	0.000792027	Saprotroph	k__Fungi;p__Ascomycota;c__Dothideomycetes;o__Pleosporales;f__Lophiostomataceae;g__Lophiostoma;s__Lophiostoma_sp_DMW2181
OTU7145	16.6667	0.000792027	Saprotroph	k__Fungi;p__Ascomycota;c__Eurotiomycetes;o__Eurotiales;f__Trichocomaceae;g__Talaromyces
OTU885	16.6667	0.000698847	Saprotroph	k__Fungi;p__Basidiomycota;c__Agaricomycetes;o__Agaricales;f__Pluteaceae;g__Volvariella
OTU4483	16.6667	0.000559078	Saprotroph	k__Fungi;p__Ascomycota;c__Sordariomycetes;o__Xylariales;f__Xylariaceae;g__Rosellinia;s__Rosellinia_aquila
OTU6004	16.6667	0.000559078	Saprotroph	k__Fungi;p__Basidiomycota;c__Agaricomycetes;o__Agaricales;f__Strophariaceae;g__Psilocybe
OTU3195	16.6667	0.000559078	Saprotroph	k__Fungi;p__Ascomycota;c__Pezizomycetes;o__Pezizales;f__Ascobolaceae;g__Ascobolus;s__Ascobolus_stercorarius
OTU4719	16.6667	0.000465898	Saprotroph	k__Fungi;p__Basidiomycota;c__Agaricomycetes;o__Agaricales;f__Psathyrellaceae;g__Coprinellus;s__Coprinellus_xanthothrix
OTU1540	14.8148	0.0141633	Saprotroph	k__Fungi;p__Zygomycota;c__Zygomycota_class_Incertae_sedis;o__Kickxellales;f__Kickxellaceae;g__Ramicandelaber;s__Ramicandelaber_sp_HMH_2010b
OTU1843	14.8148	0.0091316	Saprotroph	k__Fungi;p__Basidiomycota;c__Agaricomycetes;o__Agaricales;f__Agaricaceae;g__Leucocoprinus;s__Leucocoprinus_cretaceus
OTU1160	14.8148	0.00703506	Saprotroph	k__Fungi;p__Ascomycota;c__Pezizomycetes;o__Pezizales;f__Ascobolaceae;g__Ascobolus;s__Ascobolus_sp
OTU1834	14.8148	0.00568396	Saprotroph	k__Fungi;p__Ascomycota;c__Ascomycota_class_Incertae_sedis;o__Ascomycota_order_Incertae_sedis;f__Ascomycota_family_Incertae_sedis;g__Leptodiscella;s__Leptodiscella_africana
OTU1375	14.8148	0.00559078	Saprotroph	k__Fungi;p__Ascomycota;c__Dothideomycetes;o__Pleosporales;f__Phaeosphaeriaceae;g__Phaeosphaeria;s__Phaeosphaeria_sp
OTU2193	14.8148	0.00382036	Saprotroph	k__Fungi;p__Ascomycota;c__Dothideomycetes;o__Pleosporales;f__Phaeosphaeriaceae;g__Phaeosphaeria;s__Phaeosphaeria_fuckelii
OTU1252	14.8148	0.00354083	Saprotroph	k__Fungi;p__Ascomycota;c__Sordariomycetes;o__Sordariales;f__Lasiosphaeriaceae;g__Zopfiella;s__Zopfiella_sp_AX157
OTU72	14.8148	0.00302834	Saprotroph	k__Fungi;p__Basidiomycota;c__Agaricomycetes;o__Agaricales;f__Bolbitiaceae;g__Bolbitius
OTU2370	14.8148	0.00209654	Saprotroph	k__Fungi;p__Ascomycota;c__Pezizomycetes;o__Pezizales;f__Ascobolaceae;g__Ascobolaceae_unclassified
OTU3193	14.8148	0.00172382	Saprotroph	k__Fungi;p__Ascomycota;c__Sordariomycetes;o__Microascales;f__Microascaceae;g__Scedosporium;s__Scedosporium_prolificans
OTU1795	14.8148	0.000792027	Saprotroph	k__Fungi;p__Ascomycota;c__Sordariomycetes;o__Sordariales;f__Lasiosphaeriaceae;g__Zopfiella;s__Zopfiella_longicaudata
OTU2624	14.8148	0.000745437	Saprotroph	k__Fungi;p__Ascomycota;c__Dothideomycetes;o__Jahnulales;f__Aliquandostipitaceae;g__Xylomyces;s__Xylomyces_sp
OTU5253	14.8148	0.000745437	Saprotroph	k__Fungi;p__Ascomycota;c__Sordariomycetes;o__Sordariales;f__Lasiosphaeriaceae;g__Lasiosphaeriaceae_unclassified
OTU2463	14.8148	0.000559078	Saprotroph	k__Fungi;p__Ascomycota;c__Dothideomycetes;o__Pleosporales;f__Pleosporales_family_Incertae_sedis;g__Pyrenochaeta;s__Pyrenochaeta_sp_5_12c
OTU6398	14.8148	0.000559078	Saprotroph	k__Fungi;p__Ascomycota;c__Orbiliomycetes;o__Orbiliales;f__Orbiliaceae;g__Arthrobotrys;s__Arthrobotrys_conoides
OTU8438	14.8148	0.000559078	Saprotroph	k__Fungi;p__Ascomycota;c__Eurotiomycetes;o__Eurotiales;f__Trichocomaceae;g__Talaromyces
OTU6641	14.8148	0.000559078	Saprotroph	k__Fungi;p__Ascomycota;c__Dothideomycetes;o__Pleosporales;f__Didymosphaeriaceae;g__Roussoella
OTU4179	14.8148	0.000512488	Saprotroph	k__Fungi;p__Ascomycota;c__Eurotiomycetes;o__Eurotiales;f__Trichocomaceae;g__Talaromyces
OTU498	12.963	0.0538112	Saprotroph	k__Fungi;p__Basidiomycota;c__Agaricomycetes;o__Agaricales;f__Psathyrellaceae;g__Coprinellus;s__Coprinellus_eurysporus
OTU830	12.963	0.0275346	Saprotroph	k__Fungi;p__Ascomycota;c__Sordariomycetes;o__Sordariales;f__Lasiosphaeriaceae;g__Arnium
OTU1825	12.963	0.0107157	Saprotroph	k__Fungi;p__Ascomycota;c__Eurotiomycetes;o__Onygenales;f__Onygenaceae;g__Chrysosporium;s__Chrysosporium_sp
OTU2086	12.963	0.00451921	Saprotroph	k__Fungi;p__Ascomycota;c__Sordariomycetes;o__Hypocreales;f__Hypocreales_family_Incertae_sedis;g__Myrothecium;s__Myrothecium_inundatum
OTU2554	12.963	0.00405331	Saprotroph	k__Fungi;p__Ascomycota;c__Leotiomycetes;o__Helotiales;f__Helotiales_family_Incertae_sedis;g__Tetracladium
OTU2287	12.963	0.00363401	Saprotroph	k__Fungi;p__Ascomycota;c__Leotiomycetes;o__Helotiales;f__Helotiaceae;g__Articulospora;s__Articulospora_sp
OTU2472	12.963	0.00237608	Saprotroph	k__Fungi;p__Ascomycota;c__Eurotiomycetes;o__Chaetothyriales;f__Herpotrichiellaceae;g__Cladophialophora
OTU4011	12.963	0.00204995	Saprotroph	k__Fungi;p__Ascomycota;c__Sordariomycetes;o__Microascales;f__Microascaceae;g__Scedosporium;s__Scedosporium_prolificans
OTU2903	12.963	0.00177041	Saprotroph	k__Fungi;p__Ascomycota;c__Sordariomycetes;o__Microascales;f__Microascaceae;g__Scedosporium;s__Scedosporium_prolificans
OTU10966	12.963	0.00107157	Saprotroph	k__Fungi;p__Ascomycota;c__Sordariomycetes;o__Sordariales;f__Lasiosphaeriaceae;g__Schizothecium;s__Schizothecium_carpinicola
OTU2735	12.963	0.000978386	Saprotroph	k__Fungi;p__Ascomycota;c__Eurotiomycetes;o__Eurotiales;f__Trichocomaceae;g__Talaromyces;s__Talaromyces_helicus
OTU5102	12.963	0.000978386	Saprotroph	k__Fungi;p__Basidiomycota;c__Wallemiomycetes;o__Geminibasidiales;f__Geminibasidiaceae;g__Geminibasidium;s__Geminibasidium_sp
OTU3925	12.963	0.000745437	Saprotroph	k__Fungi;p__Ascomycota;c__Sordariomycetes;o__Hypocreales;f__Bionectriaceae;g__Hydropisphaera;s__Hydropisphaera_erubescens
OTU4295	12.963	0.000698847	Saprotroph	k__Fungi;p__Basidiomycota;c__Agaricomycetes;o__Auriculariales;f__Auriculariales_family_Incertae_sedis;g__Heterochaete;s__Heterochaete_sp
OTU4074	12.963	0.000698847	Saprotroph	k__Fungi;p__Ascomycota;c__Sordariomycetes;o__Microascales;f__Microascaceae;g__Kernia;s__Kernia_pachypleura
OTU2577	12.963	0.000698847	Saprotroph	k__Fungi;p__Ascomycota;c__Dothideomycetes;o__Pleosporales;f__Massarinaceae;g__Saccharicola;s__Saccharicola_sp
OTU4332	12.963	0.000652257	Saprotroph	k__Fungi;p__Ascomycota;c__Dothideomycetes;o__Pleosporales;f__Montagnulaceae;g__Paraphaeosphaeria
OTU2672	12.963	0.000512488	Saprotroph	k__Fungi;p__Ascomycota;c__Dothideomycetes;o__Jahnulales;f__Aliquandostipitaceae;g__Xylomyces;s__Xylomyces_sp
OTU5139	12.963	0.000512488	Saprotroph	k__Fungi;p__Ascomycota;c__Dothideomycetes;o__Pleosporales;f__Cucurbitariaceae;g__Curreya;s__Curreya_sp
OTU4480	12.963	0.000512488	Saprotroph	k__Fungi;p__Basidiomycota;c__Agaricomycetes;o__Agaricales;f__Psathyrellaceae;g__Coprinopsis;s__Coprinopsis_phlyctidospora
OTU8887	12.963	0.000512488	Saprotroph	k__Fungi;p__Ascomycota;c__Ascomycota_class_Incertae_sedis;o__Ascomycota_order_Incertae_sedis;f__Ascomycota_family_Incertae_sedis;g__Leptodiscella;s__Leptodiscella_sp_FMR_10885
OTU4833	12.963	0.000465898	Saprotroph	k__Fungi;p__Ascomycota;c__Sordariomycetes;o__Sordariales;f__Lasiosphaeriaceae;g__Cercophora;s__Cercophora_sp
OTU3967	12.963	0.000372718	Saprotroph	k__Fungi;p__Basidiomycota;c__Wallemiomycetes;o__Geminibasidiales;f__Geminibasidiaceae;g__Geminibasidium;s__Geminibasidium_sp
OTU4540	12.963	0.000372718	Saprotroph	k__Fungi;p__Ascomycota;c__Dothideomycetes;o__Pleosporales;f__Pleosporales_family_Incertae_sedis;g__Dictyosporium
OTU10949	12.963	0.000372718	Saprotroph	k__Fungi;p__Ascomycota;c__Sordariomycetes;o__Sordariales;f__Chaetomiaceae;g__Corynascus;s__Corynascus_sepedonium
OTU4551	12.963	0.000372718	Saprotroph	k__Fungi;p__Basidiomycota;c__Agaricomycetes;o__Polyporales;f__Phanerochaetaceae;g__Phanerochaete;s__Phanerochaete_cf_australis_RG_2014
OTU4312	12.963	0.000372718	Saprotroph	k__Fungi;p__Ascomycota;c__Dothideomycetes;o__Pleosporales;f__Montagnulaceae;g__Paraconiothyrium;s__Paraconiothyrium_brasiliense
OTU11046	12.963	0.000372718	Saprotroph	k__Fungi;p__Ascomycota;c__Sordariomycetes;o__Sordariales;f__Chaetomiaceae;g__Corynascus;s__Corynascus_sepedonium
OTU3248	12.963	0.000372718	Saprotroph	k__Fungi;p__Ascomycota;c__Sordariomycetes;o__Melanosporales;f__Ceratostomataceae;g__Sphaerodes;s__Sphaerodes_sp_SMCD2220
OTU5697	12.963	0.000372718	Saprotroph	k__Fungi;p__Ascomycota;c__Sordariomycetes;o__Microascales;f__Halosphaeriaceae;g__unclassified_Halosphaeriaceae;s__Halosphaeriaceae_sp
OTU6133	12.963	0.000326129	Saprotroph	k__Fungi;p__Basidiomycota;c__Agaricomycetes;o__Trechisporales;f__Hydnodontaceae;g__Trechispora;s__Trechispora_sp
OTU5398	12.963	0.000326129	Saprotroph	k__Fungi;p__Ascomycota;c__Sordariomycetes;o__Xylariales;f__Xylariaceae;g__Nemania;s__Nemania_sp_JDCH1
OTU5027	12.963	0.000326129	Saprotroph	k__Fungi;p__Ascomycota;c__Sordariomycetes;o__Diaporthales;f__Diaporthales_family_Incertae_sedis;g__Valsaria;s__Valsaria_ceratoniae
OTU1401	11.1111	0.0114145	Saprotroph	k__Fungi;p__Ascomycota;c__Orbiliomycetes;o__Orbiliales;f__Orbiliaceae;g__Arthrobotrys
OTU1878	11.1111	0.00666234	Saprotroph	k__Fungi;p__Basidiomycota;c__Agaricomycetes;o__Agaricales;f__Agaricaceae;g__Leucocoprinus;s__Leucocoprinus_cretaceus
OTU1790	11.1111	0.00573055	Saprotroph	k__Fungi;p__Ascomycota;c__Dothideomycetes;o__Pleosporales;f__Montagnulaceae;g__Paraconiothyrium
OTU2654	11.1111	0.00563737	Saprotroph	k__Fungi;p__Ascomycota;c__Dothideomycetes;o__Pleosporales;f__Sporormiaceae;g__Preussia;s__Preussia_terricola
OTU2804	11.1111	0.00400672	Saprotroph	k__Fungi;p__Ascomycota;c__Dothideomycetes;o__Pleosporales;f__Tubeufiaceae;g__Tubeufia
OTU1448	11.1111	0.00391354	Saprotroph	k__Fungi;p__Ascomycota;c__Sordariomycetes;o__Sordariales;f__Lasiosphaeriaceae;g__Podospora;s__Podospora_decipiens
OTU1280	11.1111	0.00377377	Saprotroph	k__Fungi;p__Ascomycota;c__Sordariomycetes;o__Sordariales;f__Lasiosphaeriaceae;g__Zopfiella;s__Zopfiella_sp_AX157
OTU1285	11.1111	0.0036806	Saprotroph	k__Fungi;p__Ascomycota;c__Sordariomycetes;o__Sordariales;f__Lasiosphaeriaceae;g__Zopfiella;s__Zopfiella_sp_AX157
OTU1585	11.1111	0.00340106	Saprotroph	k__Fungi;p__Ascomycota;c__Sordariomycetes;o__Sordariales;f__Lasiosphaeriaceae;g__Podospora;s__Podospora_decipiens
OTU2632	11.1111	0.00335447	Saprotroph	k__Fungi;p__Ascomycota;c__Sordariomycetes;o__Hypocreales;f__Nectriaceae;g__Fusidium;s__Fusidium_griseum
OTU8711	11.1111	0.00330788	Saprotroph	k__Fungi;p__Ascomycota;c__Sordariomycetes;o__Sordariales;f__Lasiosphaeriaceae;g__Schizothecium;s__Schizothecium_carpinicola
OTU2625	11.1111	0.0032147	Saprotroph	k__Fungi;p__Ascomycota;c__Leotiomycetes;o__Helotiales;f__Helotiales_family_Incertae_sedis;g__Tetracladium
OTU1835	11.1111	0.00307493	Saprotroph	k__Fungi;p__Ascomycota;c__Sordariomycetes;o__Sordariales;f__Lasiosphaeriaceae;g__Lasiosphaeriaceae_unclassified
OTU2829	11.1111	0.00284198	Saprotroph	k__Fungi;p__Zygomycota;c__Zygomycota_class_Incertae_sedis;o__Kickxellales;f__Kickxellaceae;g__Ramicandelaber;s__Ramicandelaber_sp_HMH_2010b
OTU2345	11.1111	0.00251585	Saprotroph	k__Fungi;p__Chytridiomycota;c__Blastocladiomycetes;o__Blastocladiales;f__Catenariaceae;g__Catenophlyctis;s__Catenophlyctis_sp_JEL298
OTU3051	11.1111	0.00232949	Saprotroph	k__Fungi;p__Zygomycota;c__Zygomycota_class_Incertae_sedis;o__Kickxellales;f__Kickxellaceae;g__Ramicandelaber;s__Ramicandelaber_sp_HMH_2010b
OTU2620	11.1111	0.0022829	Saprotroph	k__Fungi;p__Ascomycota;c__Ascomycota_class_Incertae_sedis;o__Ascomycota_order_Incertae_sedis;f__Ascomycota_family_Incertae_sedis;g__Chaetospermum;s__Chaetospermum_chaetosporum
OTU3103	11.1111	0.00191018	Saprotroph	k__Fungi;p__Basidiomycota;c__Agaricomycetes;o__Agaricales;f__Psathyrellaceae;g__Coprinellus
OTU4738	11.1111	0.00158405	Saprotroph	k__Fungi;p__Ascomycota;c__Dothideomycetes;o__Pleosporales;f__Lophiostomataceae;g__Lophiostoma;s__Lophiostoma_sp_OUCMBI101036
OTU3419	11.1111	0.00144428	Saprotroph	k__Fungi;p__Basidiomycota;c__Agaricomycetes;o__Agaricales;f__Bolbitiaceae;g__Conocybe;s__Conocybe_echinata
OTU3746	11.1111	0.00130451	Saprotroph	k__Fungi;p__Ascomycota;c__Dothideomycetes;o__Pleosporales;f__Tetraplosphaeriaceae;g__Tetraplosphaeria;s__Tetraplosphaeria_sasicola
OTU3224	11.1111	0.00125792	Saprotroph	k__Fungi;p__Ascomycota;c__Dothideomycetes;o__Pleosporales;f__Phaeosphaeriaceae;g__Phaeosphaeria;s__Phaeosphaeria_sp
OTU3448	11.1111	0.00116475	Saprotroph	k__Fungi;p__Ascomycota;c__Dothideomycetes;o__Pleosporales;f__Tubeufiaceae;g__Tubeufia;s__Tubeufia_helicomyces
OTU3690	11.1111	0.00102498	Saprotroph	k__Fungi;p__Ascomycota;c__Dothideomycetes;o__Pleosporales;f__Tubeufiaceae;g__Tubeufia;s__Tubeufia_helicomyces
OTU1420	11.1111	0.00102498	Saprotroph	k__Fungi;p__Ascomycota;c__Sordariomycetes;o__Sordariales;f__Lasiosphaeriaceae;g__Zopfiella;s__Zopfiella_sp
OTU3900	11.1111	0.000978386	Saprotroph	k__Fungi;p__Ascomycota;c__Sordariomycetes;o__Hypocreales;f__Hypocreales_family_Incertae_sedis;g__Gliomastix;s__Gliomastix_luzulae
OTU4018	11.1111	0.000931796	Saprotroph	k__Fungi;p__Ascomycota;c__Sordariomycetes;o__Sordariales;f__Lasiosphaeriaceae;g__unclassified_Lasiosphaeriaceae;s__Lasiosphaeriaceae_sp
OTU9376	11.1111	0.000838617	Saprotroph	k__Fungi;p__Ascomycota;c__Sordariomycetes;o__Sordariales;f__Chaetomiaceae;g__Humicola;s__Humicola_sp_JZ_130
OTU4084	11.1111	0.000838617	Saprotroph	k__Fungi;p__Ascomycota;c__Sordariomycetes;o__Microascales;f__Microascaceae;g__Parascedosporium;s__Parascedosporium_putredinis
OTU3439	11.1111	0.000745437	Saprotroph	k__Fungi;p__Ascomycota;c__Leotiomycetes;o__Helotiales;f__Helotiaceae;g__Idriella;s__Idriella_rara
OTU3839	11.1111	0.000745437	Saprotroph	k__Fungi;p__Ascomycota;c__Dothideomycetes;o__Pleosporales;f__Montagnulaceae;g__Paraconiothyrium
OTU10512	11.1111	0.000605668	Saprotroph	k__Fungi;p__Ascomycota;c__Sordariomycetes;o__Sordariomycetes_order_Incertae_sedis;f__Apiosporaceae;g__Arthrinium;s__Arthrinium_aureum
OTU1247	11.1111	0.000559078	Saprotroph	k__Fungi;p__Ascomycota;c__Dothideomycetes;o__Pleosporales;f__Sporormiaceae;g__Westerdykella;s__Westerdykella_angulata
OTU6793	11.1111	0.000559078	Saprotroph	k__Fungi;p__Ascomycota;c__Sordariomycetes;o__Sordariomycetes_order_Incertae_sedis;f__Sordariomycetes_family_Incertae_sedis;g__Myrmecridium
OTU4215	11.1111	0.000512488	Saprotroph	k__Fungi;p__Ascomycota;c__Sordariomycetes;o__Sordariomycetes_order_Incertae_sedis;f__Sordariomycetes_family_Incertae_sedis;g__Pleurotheciella;s__Pleurotheciella_rivularia
OTU5140	11.1111	0.000512488	Saprotroph	k__Fungi;p__Ascomycota;c__Leotiomycetes;o__Helotiales;f__Helotiaceae;g__Idriella;s__Idriella_rara
OTU4318	11.1111	0.000512488	Saprotroph	k__Fungi;p__Ascomycota;c__Dothideomycetes;o__Dothideomycetes_order_Incertae_sedis;f__Eremomycetaceae;g__Arthrographis
OTU4445	11.1111	0.000512488	Saprotroph	k__Fungi;p__Ascomycota;c__Eurotiomycetes;o__Onygenales;f__Onygenaceae;g__Onygenaceae_unclassified
OTU3466	11.1111	0.000465898	Saprotroph	k__Fungi;p__Ascomycota;c__Sordariomycetes;o__Sordariales;f__Chaetomiaceae;g__Humicola;s__Humicola_sp
OTU4277	11.1111	0.000465898	Saprotroph	k__Fungi;p__Ascomycota;c__Eurotiomycetes;o__Eurotiales;f__Trichocomaceae;g__Talaromyces
OTU2702	11.1111	0.000465898	Saprotroph	k__Fungi;p__Ascomycota;c__Dothideomycetes;o__Pleosporales;f__Massarinaceae;g__Saccharicola;s__Saccharicola_sp
OTU1905	11.1111	0.000419308	Saprotroph	k__Fungi;p__Ascomycota;c__Sordariomycetes;o__Sordariales;f__Lasiosphaeriaceae;g__Zopfiella;s__Zopfiella_longicaudata
OTU5567	11.1111	0.000419308	Saprotroph	k__Fungi;p__Ascomycota;c__Sordariomycetes;o__Microascales;f__Microascaceae;g__Wardomyces;s__Wardomyces_inflatus
OTU4811	11.1111	0.000372718	Saprotroph	k__Fungi;p__Ascomycota;c__Eurotiomycetes;o__Onygenales;f__Onygenaceae;g__Chrysosporium
OTU6640	11.1111	0.000372718	Saprotroph	k__Fungi;p__Ascomycota;c__Sordariomycetes;o__Sordariomycetes_order_Incertae_sedis;f__Apiosporaceae;g__Arthrinium;s__Arthrinium_marii
OTU6022	11.1111	0.000372718	Saprotroph	k__Fungi;p__Ascomycota;c__Ascomycota_class_Incertae_sedis;o__Ascomycota_order_Incertae_sedis;f__Ascomycota_family_Incertae_sedis;g__Hansfordia;s__Hansfordia_pulvinata
OTU5386	11.1111	0.000326129	Saprotroph	k__Fungi;p__Ascomycota;c__Eurotiomycetes;o__Onygenales;f__Onygenaceae;g__unclassified_Onygenaceae;s__Onygenaceae_sp_UAMH_4036
OTU5055	11.1111	0.000326129	Saprotroph	k__Fungi;p__Basidiomycota;c__Agaricomycetes;o__Hymenochaetales;f__Schizoporaceae;g__Hyphodontia
OTU4441	11.1111	0.000326129	Saprotroph	k__Fungi;p__Ascomycota;c__Sordariomycetes;o__Hypocreales;f__Hypocreales_family_Incertae_sedis;g__Myrothecium;s__Myrothecium_sp
OTU4910	11.1111	0.000279539	Saprotroph	k__Fungi;p__Ascomycota;c__Dothideomycetes;o__Pleosporales;f__Pleosporales_family_Incertae_sedis;g__Dictyosporium
OTU4303	11.1111	0.000279539	Saprotroph	k__Fungi;p__Ascomycota;c__Sordariomycetes;o__Xylariales;f__Xylariaceae;g__Daldinia;s__Daldinia_fissa
OTU8859	11.1111	0.000279539	Saprotroph	k__Fungi;p__Basidiomycota;c__Agaricomycetes;o__Trechisporales;f__Hydnodontaceae;g__Trechispora;s__Trechispora_sp_1_MPM_2013
OTU7626	11.1111	0.000279539	Saprotroph	k__Fungi;p__Ascomycota;c__Sordariomycetes;o__Sordariomycetes_order_Incertae_sedis;f__Sordariomycetes_family_Incertae_sedis;g__Myrmecridium;s__Myrmecridium_schulzeri
OTU6876	11.1111	0.000279539	Saprotroph	k__Fungi;p__Ascomycota;c__Sordariomycetes;o__Sordariomycetes_order_Incertae_sedis;f__Sordariomycetes_family_Incertae_sedis;g__Myrmecridium;s__Myrmecridium_schulzeri
OTU244	9.25926	0.367733	Saprotroph	k__Fungi;p__Basidiomycota;c__Agaricomycetes;o__Agaricales;f__Psathyrellaceae;g__Coprinellus;s__Coprinellus_radians
OTU228	9.25926	0.221814	Saprotroph	k__Fungi;p__Basidiomycota;c__Agaricomycetes;o__Russulales;f__Stephanosporaceae;g__unclassified_Stephanosporaceae;s__Stephanosporaceae_sp
OTU1626	9.25926	0.00908501	Saprotroph	k__Fungi;p__Basidiomycota;c__Agaricomycetes;o__Agaricales;f__Psathyrellaceae;g__Coprinellus;s__Coprinellus_bisporus
OTU1624	9.25926	0.00833958	Saprotroph	k__Fungi;p__Ascomycota;c__Leotiomycetes;o__Helotiales;f__Hyaloscyphaceae;g__Hyaloscyphaceae_unclassified
OTU9191	9.25926	0.00610327	Saprotroph	k__Fungi;p__Ascomycota;c__Sordariomycetes;o__Sordariales;f__Lasiosphaeriaceae;g__Lasiosphaeriaceae_unclassified
OTU1530	9.25926	0.00382036	Saprotroph	k__Fungi;p__Ascomycota;c__Sordariomycetes;o__Sordariales;f__Lasiosphaeriaceae;g__Zopfiella
OTU1819	9.25926	0.00344765	Saprotroph	k__Fungi;p__Ascomycota;c__Dothideomycetes;o__Pleosporales;f__Sporormiaceae;g__Westerdykella;s__Westerdykella_dispersa
OTU5493	9.25926	0.00316811	Saprotroph	k__Fungi;p__Ascomycota;c__Sordariomycetes;o__Hypocreales;f__Hypocreales_family_Incertae_sedis;g__Myrothecium;s__Myrothecium_sp_HKB28
OTU2589	9.25926	0.00312152	Saprotroph	k__Fungi;p__Ascomycota;c__Pezizomycetes;o__Pezizales;f__Ascobolaceae;g__Ascobolaceae_unclassified
OTU6308	9.25926	0.00307493	Saprotroph	k__Fungi;p__Ascomycota;c__Sordariomycetes;o__Hypocreales;f__Hypocreales_family_Incertae_sedis;g__Myrothecium
OTU43	9.25926	0.00260903	Saprotroph	k__Fungi;p__Ascomycota;c__Sordariomycetes;o__Sordariales;f__Lasiosphaeriaceae;g__Cercophora;s__Cercophora_mirabilis
OTU2831	9.25926	0.00237608	Saprotroph	k__Fungi;p__Ascomycota;c__Orbiliomycetes;o__Orbiliales;f__Orbiliaceae;g__Orbiliaceae_unclassified
OTU1265	9.25926	0.00223631	Saprotroph	k__Fungi;p__Ascomycota;c__Sordariomycetes;o__Sordariales;f__Chaetomiaceae;g__Chaetomidium;s__Chaetomidium_leptoderma
OTU3025	9.25926	0.00218972	Saprotroph	k__Fungi;p__Ascomycota;c__Sordariomycetes;o__Sordariales;f__Lasiosphaeriaceae;g__Cercophora;s__Cercophora_sulphurella
OTU2403	9.25926	0.00204995	Saprotroph	k__Fungi;p__Ascomycota;c__Sordariomycetes;o__Melanosporales;f__Ceratostomataceae;g__Melanospora;s__Melanospora_tiffanii
OTU2223	9.25926	0.00204995	Saprotroph	k__Fungi;p__Ascomycota;c__Eurotiomycetes;o__Eurotiales;f__Trichocomaceae;g__Emericella;s__Emericella_spectabilis
OTU3691	9.25926	0.00195677	Saprotroph	k__Fungi;p__Ascomycota;c__Sordariomycetes;o__Sordariales;f__Lasiosphaeriaceae;g__unclassified_Lasiosphaeriaceae;s__Lasiosphaeriaceae_sp
OTU2242	9.25926	0.00163064	Saprotroph	k__Fungi;p__Ascomycota;c__Dothideomycetes;o__Pleosporales;f__Lophiostomataceae;g__Lophiostoma
OTU2991	9.25926	0.00163064	Saprotroph	k__Fungi;p__Ascomycota;c__Dothideomycetes;o__Pleosporales;f__Tubeufiaceae;g__Tubeufia;s__Tubeufia_helicomyces
OTU3185	9.25926	0.00163064	Saprotroph	k__Fungi;p__Ascomycota;c__Dothideomycetes;o__Pleosporales;f__Tubeufiaceae;g__Tubeufia;s__Tubeufia_helicomyces
OTU3687	9.25926	0.00139769	Saprotroph	k__Fungi;p__Basidiomycota;c__Agaricomycetes;o__Agaricales;f__Bolbitiaceae;g__Conocybe;s__Conocybe_fuscimarginata
OTU2512	9.25926	0.0013511	Saprotroph	k__Fungi;p__Basidiomycota;c__Agaricomycetes;o__Agaricales;f__Psathyrellaceae;g__Coprinellus
OTU5731	9.25926	0.000978386	Saprotroph	k__Fungi;p__Zygomycota;c__Zygomycota_class_Incertae_sedis;o__Kickxellales;f__Kickxellaceae;g__Ramicandelaber;s__Ramicandelaber_longisporus
OTU3928	9.25926	0.000978386	Saprotroph	k__Fungi;p__Ascomycota;c__Ascomycota_class_Incertae_sedis;o__Ascomycota_order_Incertae_sedis;f__Ascomycota_family_Incertae_sedis;g__Leptodiscella
OTU3810	9.25926	0.000885206	Saprotroph	k__Fungi;p__Zygomycota;c__Zygomycota_class_Incertae_sedis;o__Kickxellales;f__Kickxellaceae;g__Ramicandelaber;s__Ramicandelaber_longisporus
OTU4342	9.25926	0.000792027	Saprotroph	k__Fungi;p__Zygomycota;c__Zygomycota_class_Incertae_sedis;o__Kickxellales;f__Kickxellaceae;g__Ramicandelaber;s__Ramicandelaber_longisporus
OTU4729	9.25926	0.000745437	Saprotroph	k__Fungi;p__Basidiomycota;c__Agaricomycetes;o__Agaricales;f__Agaricaceae;g__Agaricaceae_unclassified
OTU3352	9.25926	0.000698847	Saprotroph	k__Fungi;p__Basidiomycota;c__Agaricomycetes;o__Agaricales;f__Psathyrellaceae;g__Psathyrella;s__Psathyrella_tephrophylla
OTU4994	9.25926	0.000652257	Saprotroph	k__Fungi;p__Ascomycota;c__Sordariomycetes;o__Xylariales;f__Xylariaceae;g__Hypoxylon;s__Hypoxylon_perforatum
OTU3600	9.25926	0.000605668	Saprotroph	k__Fungi;p__Ascomycota;c__Sordariomycetes;o__Hypocreales;f__Hypocreales_family_Incertae_sedis;g__Gliomastix;s__Gliomastix_luzulae
OTU3624	9.25926	0.000512488	Saprotroph	k__Fungi;p__Ascomycota;c__Dothideomycetes;o__Pleosporales;f__Leptosphaeriaceae;g__Subplenodomus;s__Subplenodomus_violicola
OTU5326	9.25926	0.000512488	Saprotroph	k__Fungi;p__Ascomycota;c__Dothideomycetes;o__Pleosporales;f__Montagnulaceae;g__Paraconiothyrium
OTU3798	9.25926	0.000512488	Saprotroph	k__Fungi;p__Ascomycota;c__Dothideomycetes;o__Jahnulales;f__Aliquandostipitaceae;g__Jahnula;s__Jahnula_sp_SS3792
OTU4544	9.25926	0.000465898	Saprotroph	k__Fungi;p__Ascomycota;c__Sordariomycetes;o__Sordariales;f__Lasiosphaeriaceae;g__Lasiosphaeriaceae_unclassified
OTU3956	9.25926	0.000465898	Saprotroph	k__Fungi;p__Ascomycota;c__Dothideomycetes;o__Pleosporales;f__Leptosphaeriaceae;g__Subplenodomus;s__Subplenodomus_violicola
OTU8653	9.25926	0.000465898	Saprotroph	k__Fungi;p__Ascomycota;c__Leotiomycetes;o__Helotiales;f__Hyaloscyphaceae;g__Cistella;s__Cistella_sp_KUS_F52527
OTU670	9.25926	0.000419308	Saprotroph	k__Fungi;p__Basidiomycota;c__Agaricomycetes;o__Agaricales;f__Bolbitiaceae;g__Bolbitius;s__Bolbitius_subvolvatus
OTU5208	9.25926	0.000419308	Saprotroph	k__Fungi;p__Ascomycota;c__Dothideomycetes;o__Pleosporales;f__Tetraplosphaeriaceae;g__Tetraplosphaeria;s__Tetraplosphaeria_nagasakiensis
OTU8987	9.25926	0.000372718	Saprotroph	k__Fungi;p__Ascomycota;c__Orbiliomycetes;o__Orbiliales;f__Orbiliaceae;g__Arthrobotrys
OTU6613	9.25926	0.000372718	Saprotroph	k__Fungi;p__Ascomycota;c__Dothideomycetes;o__Pleosporales;f__Pleosporales_family_Incertae_sedis;g__Ochrocladosporium;s__Ochrocladosporium_sp
OTU5675	9.25926	0.000372718	Saprotroph	k__Fungi;p__Ascomycota;c__Dothideomycetes;o__Capnodiales;f__Capnodiaceae;g__Leptoxyphium;s__Leptoxyphium_kurandae
OTU7511	9.25926	0.000372718	Saprotroph	k__Fungi;p__Ascomycota;c__Sordariomycetes;o__Sordariomycetes_order_Incertae_sedis;f__Apiosporaceae;g__Arthrinium;s__Arthrinium_marii
OTU8592	9.25926	0.000372718	Saprotroph	k__Fungi;p__Ascomycota;c__Sordariomycetes;o__Xylariales;f__Xylariaceae;g__Hypoxylon;s__Hypoxylon_sp_GZ_AT_M050
OTU6720	9.25926	0.000326129	Saprotroph	k__Fungi;p__Ascomycota;c__Dothideomycetes;o__Pleosporales;f__Sporormiaceae;g__Preussia;s__Preussia_alloiomera
OTU7370	9.25926	0.000326129	Saprotroph	k__Fungi;p__Ascomycota;c__Sordariomycetes;o__Sordariomycetes_order_Incertae_sedis;f__Apiosporaceae;g__Arthrinium;s__Arthrinium_phaeospermum
OTU6198	9.25926	0.000326129	Saprotroph	k__Fungi;p__Ascomycota;c__Leotiomycetes;o__Helotiales;f__Helotiaceae;g__Articulospora;s__Articulospora_sp
OTU6051	9.25926	0.000326129	Saprotroph	k__Fungi;p__Ascomycota;c__Sordariomycetes;o__Microascales;f__Microascaceae;g__Petriella;s__Petriella_setifera
OTU9115	9.25926	0.000326129	Saprotroph	k__Fungi;p__Zygomycota;c__Zygomycota_class_Incertae_sedis;o__Kickxellales;f__Kickxellaceae;g__Ramicandelaber;s__Ramicandelaber_longisporus
OTU4073	9.25926	0.000326129	Saprotroph	k__Fungi;p__Ascomycota;c__Dothideomycetes;o__Jahnulales;f__Aliquandostipitaceae;g__Jahnula
OTU5318	9.25926	0.000279539	Saprotroph	k__Fungi;p__Ascomycota;c__Sordariomycetes;o__Microascales;f__Microascaceae;g__Parascedosporium;s__Parascedosporium_putredinis
OTU7265	9.25926	0.000279539	Saprotroph	k__Fungi;p__Ascomycota;c__Sordariomycetes;o__Xylariales;f__Xylariaceae;g__Nodulisporium;s__Nodulisporium_sp
OTU5178	9.25926	0.000279539	Saprotroph	k__Fungi;p__Ascomycota;c__Orbiliomycetes;o__Orbiliales;f__Orbiliaceae;g__Dactylella;s__Dactylella_panlongna
OTU5281	9.25926	0.000279539	Saprotroph	k__Fungi;p__Ascomycota;c__Dothideomycetes;o__Pleosporales;f__Montagnulaceae;g__Paraphaeosphaeria;s__Paraphaeosphaeria_sp_MDC2_5
OTU7754	9.25926	0.000279539	Saprotroph	k__Fungi;p__Ascomycota;c__Sordariomycetes;o__Microascales;f__Microascaceae;g__Kernia;s__Kernia_pachypleura
OTU5368	9.25926	0.000279539	Saprotroph	k__Fungi;p__Ascomycota;c__Sordariomycetes;o__Microascales;f__Halosphaeriaceae;g__unclassified_Halosphaeriaceae;s__Halosphaeriaceae_sp
OTU191	9.25926	0.000232949	Saprotroph	k__Fungi;p__Ascomycota;c__Sordariomycetes;o__Sordariales;f__Lasiosphaeriaceae;g__Lasiosphaeriaceae_unclassified
OTU3715	9.25926	0.000232949	Saprotroph	k__Fungi;p__Basidiomycota;c__Agaricomycetes;o__Agaricales;f__Schizophyllaceae;g__Schizophyllum;s__Schizophyllum_commune
OTU6459	9.25926	0.000232949	Saprotroph	k__Fungi;p__Ascomycota;c__Sordariomycetes;o__Xylariales;f__Xylariaceae;g__Nemania;s__Nemania_sp_1_MJ_2014
OTU5307	9.25926	0.000232949	Saprotroph	k__Fungi;p__Ascomycota;c__Dothideomycetes;o__Pleosporales;f__Sporormiaceae;g__Preussia
OTU6796	9.25926	0.000232949	Saprotroph	k__Fungi;p__Ascomycota;c__Ascomycota_class_Incertae_sedis;o__Ascomycota_order_Incertae_sedis;f__Ascomycota_family_Incertae_sedis;g__Hansfordia;s__Hansfordia_pulvinata
OTU6940	9.25926	0.000232949	Saprotroph	k__Fungi;p__Ascomycota;c__Sordariomycetes;o__Sordariomycetes_order_Incertae_sedis;f__Sordariomycetes_family_Incertae_sedis;g__Myrmecridium;s__Myrmecridium_phragmitis
OTU5599	9.25926	0.000232949	Saprotroph	k__Fungi;p__Ascomycota;c__Sordariomycetes;o__Xylariales;f__Xylariaceae;g__Daldinia
OTU9640	9.25926	0.000232949	Saprotroph	k__Fungi;p__Basidiomycota;c__Agaricomycetes;o__Polyporales;f__Phanerochaetaceae;g__Phanerochaete
OTU5686	9.25926	0.000232949	Saprotroph	k__Fungi;p__Ascomycota;c__Sordariomycetes;o__Sordariomycetes_order_Incertae_sedis;f__Annulatascaceae;g__Conlarium;s__Conlarium_sp
OTU1153	7.40741	0.0238074	Saprotroph	k__Fungi;p__Ascomycota;c__Sordariomycetes;o__Sordariales;f__Lasiosphaeriaceae;g__Zopfiella;s__Zopfiella_sp
OTU847	7.40741	0.0221302	Saprotroph	k__Fungi;p__Ascomycota;c__Sordariomycetes;o__Sordariales;f__Lasiosphaeriaceae;g__Podospora;s__Podospora_ellisiana
OTU1440	7.40741	0.011927	Saprotroph	k__Fungi;p__Ascomycota;c__Pezizomycetes;o__Pezizales;f__Pyronemataceae;g__Pseudaleuria;s__Pseudaleuria_sp
OTU1360	7.40741	0.00605668	Saprotroph	k__Fungi;p__Ascomycota;c__Dothideomycetes;o__Pleosporales;f__Phaeosphaeriaceae;g__Phaeosphaeria;s__Phaeosphaeria_sp
OTU2041	7.40741	0.00540442	Saprotroph	k__Fungi;p__Ascomycota;c__Sordariomycetes;o__Chaetosphaeriales;f__Chaetosphaeriaceae;g__Cylindrotrichum;s__Cylindrotrichum_sp_MR_2010
OTU2239	7.40741	0.00363401	Saprotroph	k__Fungi;p__Basidiomycota;c__Agaricomycetes;o__Agaricales;f__Psathyrellaceae;g__Coprinopsis
OTU2105	7.40741	0.00265562	Saprotroph	k__Fungi;p__Basidiomycota;c__Agaricomycetes;o__Agaricales;f__Psathyrellaceae;g__Psathyrella;s__Psathyrella_sp_MH_2013b
OTU1757	7.40741	0.00256244	Saprotroph	k__Fungi;p__Basidiomycota;c__Agaricomycetes;o__Agaricales;f__Pluteaceae;g__Volvariella
OTU2142	7.40741	0.00246926	Saprotroph	k__Fungi;p__Basidiomycota;c__Agaricomycetes;o__Agaricales;f__Bolbitiaceae;g__Pholiotina;s__Pholiotina_arrheni
OTU2609	7.40741	0.00237608	Saprotroph	k__Fungi;p__Ascomycota;c__Pezizomycetes;o__Pezizales;f__Ascobolaceae;g__Ascobolaceae_unclassified
OTU3235	7.40741	0.00223631	Saprotroph	k__Fungi;p__Ascomycota;c__Sordariomycetes;o__Hypocreales;f__Niessliaceae;g__Monocillium;s__Monocillium_indicum
OTU2635	7.40741	0.00223631	Saprotroph	k__Fungi;p__Ascomycota;c__Sordariomycetes;o__Melanosporales;f__Ceratostomataceae;g__Melanospora;s__Melanospora_tiffanii
OTU3061	7.40741	0.00214313	Saprotroph	k__Fungi;p__Ascomycota;c__Eurotiomycetes;o__Eurotiales;f__Trichocomaceae;g__Talaromyces
OTU2475	7.40741	0.00209654	Saprotroph	k__Fungi;p__Ascomycota;c__Pezizomycetes;o__Pezizales;f__Ascobolaceae;g__unclassified_Ascobolaceae;s__Ascobolaceae_sp
OTU3327	7.40741	0.00204995	Saprotroph	k__Fungi;p__Ascomycota;c__Sordariomycetes;o__Sordariales;f__Lasiosphaeriaceae;g__Lasiosphaeriaceae_unclassified
OTU3703	7.40741	0.00200336	Saprotroph	k__Fungi;p__Ascomycota;c__Leotiomycetes;o__Helotiales;f__Helotiales_family_Incertae_sedis;g__Tetracladium
OTU4138	7.40741	0.00195677	Saprotroph	k__Fungi;p__Ascomycota;c__Orbiliomycetes;o__Orbiliales;f__Orbiliaceae;g__Orbiliaceae_unclassified
OTU2301	7.40741	0.00177041	Saprotroph	k__Fungi;p__Ascomycota;c__Dothideomycetes;o__Pleosporales;f__Lophiostomataceae;g__Lophiostoma
OTU2849	7.40741	0.00163064	Saprotroph	k__Fungi;p__Ascomycota;c__Ascomycota_class_Incertae_sedis;o__Ascomycota_order_Incertae_sedis;f__Ascomycota_family_Incertae_sedis;g__Canalisporium;s__Canalisporium_caribense
OTU2989	7.40741	0.00153746	Saprotroph	k__Fungi;p__Ascomycota;c__Dothideomycetes;o__Pleosporales;f__Phaeosphaeriaceae;g__Eudarluca;s__Eudarluca_caricis
OTU3265	7.40741	0.00149087	Saprotroph	k__Fungi;p__Basidiomycota;c__Agaricomycetes;o__Agaricales;f__Bolbitiaceae;g__Pholiotina;s__Pholiotina_arrheni
OTU4670	7.40741	0.00125792	Saprotroph	k__Fungi;p__Ascomycota;c__Dothideomycetes;o__Pleosporales;f__Sporormiaceae;g__Westerdykella;s__Westerdykella_dispersa
OTU3480	7.40741	0.00116475	Saprotroph	k__Fungi;p__Ascomycota;c__Eurotiomycetes;o__Chaetothyriales;f__Herpotrichiellaceae;g__Cladophialophora
OTU3591	7.40741	0.00116475	Saprotroph	k__Fungi;p__Basidiomycota;c__Agaricomycetes;o__Agaricales;f__Pluteaceae;g__Volvariella
OTU3271	7.40741	0.00111816	Saprotroph	k__Fungi;p__Basidiomycota;c__Agaricomycetes;o__Agaricales;f__Agaricaceae;g__Coprinus;s__Coprinus_bellulus
OTU4745	7.40741	0.00111816	Saprotroph	k__Fungi;p__Zygomycota;c__Zygomycota_class_Incertae_sedis;o__Kickxellales;f__Kickxellaceae;g__Ramicandelaber;s__Ramicandelaber_longisporus
OTU3065	7.40741	0.000978386	Saprotroph	k__Fungi;p__Ascomycota;c__Pezizomycetes;o__Pezizales;f__Pyronemataceae;g__Scutellinia;s__Scutellinia_colensoi
OTU4328	7.40741	0.000931796	Saprotroph	k__Fungi;p__Basidiomycota;c__Agaricomycetes;o__Trechisporales;f__Hydnodontaceae;g__Trechispora
OTU4034	7.40741	0.000931796	Saprotroph	k__Fungi;p__Basidiomycota;c__Agaricomycetes;o__Agaricales;f__Psathyrellaceae;g__Coprinellus
OTU4948	7.40741	0.000885206	Saprotroph	k__Fungi;p__Basidiomycota;c__Agaricomycetes;o__Agaricales;f__Bolbitiaceae;g__Conocybe
OTU3315	7.40741	0.000838617	Saprotroph	k__Fungi;p__Ascomycota;c__Dothideomycetes;o__Pleosporales;f__Pleosporales_family_Incertae_sedis;g__Dictyosporium
OTU3653	7.40741	0.000838617	Saprotroph	k__Fungi;p__Ascomycota;c__Dothideomycetes;o__Pleosporales;f__Tetraplosphaeriaceae;g__Tetraplosphaeria
OTU4421	7.40741	0.000838617	Saprotroph	k__Fungi;p__Ascomycota;c__Leotiomycetes;o__Helotiales;f__Dermateaceae;g__Cryptosporiopsis;s__Cryptosporiopsis_sp
OTU2439	7.40741	0.000698847	Saprotroph	k__Fungi;p__Ascomycota;c__Dothideomycetes;o__Pleosporales;f__Sporormiaceae;g__Westerdykella
OTU4402	7.40741	0.000698847	Saprotroph	k__Fungi;p__Basidiomycota;c__Agaricomycetes;o__Agaricales;f__Psathyrellaceae;g__Coprinopsis;s__Coprinopsis_pseudonivea
OTU2015	7.40741	0.000698847	Saprotroph	k__Fungi;p__Ascomycota;c__Pezizomycetes;o__Pezizales;f__Ascobolaceae;g__unclassified_Ascobolaceae;s__Ascobolaceae_sp
OTU5113	7.40741	0.000652257	Saprotroph	k__Fungi;p__Ascomycota;c__Sordariomycetes;o__Microascales;f__Microascaceae;g__Kernia;s__Kernia_pachypleura
OTU4758	7.40741	0.000652257	Saprotroph	k__Fungi;p__Basidiomycota;c__Agaricomycetes;o__Agaricales;f__Bolbitiaceae;g__Conocybe;s__Conocybe_siennophylla
OTU7183	7.40741	0.000605668	Saprotroph	k__Fungi;p__Ascomycota;c__Sordariomycetes;o__Sordariales;f__Lasiosphaeriaceae;g__Zopfiella;s__Zopfiella_marina
OTU3287	7.40741	0.000605668	Saprotroph	k__Fungi;p__Ascomycota;c__Leotiomycetes;o__Helotiales;f__Helotiaceae;g__Idriella;s__Idriella_rara
OTU3757	7.40741	0.000559078	Saprotroph	k__Fungi;p__Ascomycota;c__Sordariomycetes;o__Sordariales;f__Lasiosphaeriaceae;g__Podospora;s__Podospora_curvuloides
OTU76	7.40741	0.000559078	Saprotroph	k__Fungi;p__Ascomycota;c__Sordariomycetes;o__Sordariales;f__Lasiosphaeriaceae;g__unclassified_Lasiosphaeriaceae;s__Lasiosphaeriaceae_sp
OTU4177	7.40741	0.000559078	Saprotroph	k__Fungi;p__Ascomycota;c__Ascomycota_class_Incertae_sedis;o__Ascomycota_order_Incertae_sedis;f__Ascomycota_family_Incertae_sedis;g__Campylospora;s__Campylospora_parvula
OTU5061	7.40741	0.000512488	Saprotroph	k__Fungi;p__Ascomycota;c__Sordariomycetes;o__Microascales;f__Microascaceae;g__Wardomyces;s__Wardomyces_inflatus
OTU6201	7.40741	0.000512488	Saprotroph	k__Fungi;p__Basidiomycota;c__Agaricomycetes;o__Agaricales;f__Psathyrellaceae;g__Psathyrella;s__Psathyrella_aff_huronensis_P58
OTU6632	7.40741	0.000465898	Saprotroph	k__Fungi;p__Ascomycota;c__Sordariomycetes;o__Microascales;f__Microascaceae;g__Wardomycopsis;s__Wardomycopsis_sp_FMR_8876
OTU4585	7.40741	0.000465898	Saprotroph	k__Fungi;p__Ascomycota;c__Dothideomycetes;o__Pleosporales;f__Montagnulaceae;g__Paraconiothyrium
OTU4616	7.40741	0.000465898	Saprotroph	k__Fungi;p__Ascomycota;c__Ascomycota_class_Incertae_sedis;o__Ascomycota_order_Incertae_sedis;f__Ascomycota_family_Incertae_sedis;g__Campylospora;s__Campylospora_parvula
OTU8949	7.40741	0.000465898	Saprotroph	k__Fungi;p__Ascomycota;c__Eurotiomycetes;o__Chaetothyriales;f__Herpotrichiellaceae;g__Cladophialophora
OTU6081	7.40741	0.000419308	Saprotroph	k__Fungi;p__Basidiomycota;c__Agaricomycetes;o__Agaricales;f__Psathyrellaceae;g__Coprinopsis;s__Coprinopsis_clastophylla
OTU6105	7.40741	0.000372718	Saprotroph	k__Fungi;p__Ascomycota;c__Dothideomycetes;o__Dothideomycetes_order_Incertae_sedis;f__Dothideomycetes_family_Incertae_sedis;g__Minutisphaera;s__Minutisphaera_japonica
OTU5548	7.40741	0.000372718	Saprotroph	k__Fungi;p__Ascomycota;c__Dothideomycetes;o__Pleosporales;f__Sporormiaceae;g__Preussia;s__Preussia_terricola
OTU4069	7.40741	0.000372718	Saprotroph	k__Fungi;p__Ascomycota;c__Pezizomycetes;o__Pezizales;f__Ascobolaceae;g__unclassified_Ascobolaceae;s__Ascobolaceae_sp
OTU6954	7.40741	0.000372718	Saprotroph	k__Fungi;p__Ascomycota;c__Sordariomycetes;o__Lulworthiales;f__Lulworthiaceae;g__Zalerion;s__Zalerion_arboricola
OTU9864	7.40741	0.000326129	Saprotroph	k__Fungi;p__Basidiomycota;c__Agaricomycetes;o__Agaricales;f__Psathyrellaceae;g__Coprinellus;s__Coprinellus_eurysporus
OTU5982	7.40741	0.000326129	Saprotroph	k__Fungi;p__Ascomycota;c__Dothideomycetes;o__Dothideomycetes_order_Incertae_sedis;f__Pseudeurotiaceae;g__Pseudogymnoascus;s__Pseudogymnoascus_roseus
OTU2898	7.40741	0.000326129	Saprotroph	k__Fungi;p__Ascomycota;c__Dothideomycetes;o__Pleosporales;f__Pleosporales_family_Incertae_sedis;g__Pyrenochaeta;s__Pyrenochaeta_sp_5_12c
OTU6392	7.40741	0.000326129	Saprotroph	k__Fungi;p__Basidiomycota;c__Agaricomycetes;o__Agaricales;f__Bolbitiaceae;g__Bolbitius;s__Bolbitius_demangei
OTU5516	7.40741	0.000326129	Saprotroph	k__Fungi;p__Ascomycota;c__Dothideomycetes;o__Pleosporales;f__Sporormiaceae;g__Preussia;s__Preussia_terricola
OTU7659	7.40741	0.000326129	Saprotroph	k__Fungi;p__Ascomycota;c__Eurotiomycetes;o__Chaetothyriales;f__Herpotrichiellaceae;g__Cladophialophora
OTU5371	7.40741	0.000326129	Saprotroph	k__Fungi;p__Ascomycota;c__Eurotiomycetes;o__Chaetothyriales;f__Herpotrichiellaceae;g__Rhinocladiella;s__Rhinocladiella_sp_EXP0525F
OTU4476	7.40741	0.000279539	Saprotroph	k__Fungi;p__Basidiomycota;c__Agaricomycetes;o__Polyporales;f__Polyporaceae;g__Perenniporia;s__Perenniporia_fraxinea
OTU5392	7.40741	0.000279539	Saprotroph	k__Fungi;p__Ascomycota;c__Eurotiomycetes;o__Onygenales;f__Onygenaceae;g__Chrysosporium;s__Chrysosporium_lucknowense
OTU4040	7.40741	0.000279539	Saprotroph	k__Fungi;p__Ascomycota;c__Dothideomycetes;o__Capnodiales;f__Davidiellaceae;g__Davidiella;s__Davidiella_tassiana
OTU8551	7.40741	0.000279539	Saprotroph	k__Fungi;p__Zygomycota;c__Zygomycota_class_Incertae_sedis;o__Kickxellales;f__Kickxellaceae;g__Ramicandelaber;s__Ramicandelaber_sp_HMH_2010b
OTU7383	7.40741	0.000279539	Saprotroph	k__Fungi;p__Ascomycota;c__Sordariomycetes;o__Sordariales;f__Cephalothecaceae;g__Cephalothecaceae_unclassified
OTU5473	7.40741	0.000279539	Saprotroph	k__Fungi;p__Ascomycota;c__Sordariomycetes;o__Xylariales;f__Xylariaceae;g__Biscogniauxia;s__Biscogniauxia_sp_JF06_05
OTU5007	7.40741	0.000279539	Saprotroph	k__Fungi;p__Basidiomycota;c__Agaricomycetes;o__Agaricales;f__Bolbitiaceae;g__Conocybe
OTU352	7.40741	0.000279539	Saprotroph	k__Fungi;p__Basidiomycota;c__Agaricomycetes;o__Agaricales;f__Agaricaceae;g__Agaricaceae_unclassified
OTU4693	7.40741	0.000232949	Saprotroph	k__Fungi;p__Basidiomycota;c__Agaricomycetes;o__Agaricales;f__Psathyrellaceae;g__Psathyrella;s__Psathyrella_sp_LO126_99
OTU10714	7.40741	0.000232949	Saprotroph	k__Fungi;p__Ascomycota;c__Dothideomycetes;o__Pleosporales;f__Montagnulaceae;g__Paraconiothyrium;s__Paraconiothyrium_brasiliense
OTU7249	7.40741	0.000232949	Saprotroph	k__Fungi;p__Basidiomycota;c__Agaricomycetes;o__Polyporales;f__Phanerochaetaceae;g__Phanerochaete;s__Phanerochaete_sp_AX156
OTU7276	7.40741	0.000232949	Saprotroph	k__Fungi;p__Ascomycota;c__Sordariomycetes;o__Sordariales;f__Lasiosphaeriaceae;g__Lasiosphaeriaceae_unclassified
OTU8288	7.40741	0.000232949	Saprotroph	k__Fungi;p__Ascomycota;c__Sordariomycetes;o__Xylariales;f__Xylariaceae;g__Calceomyces;s__Calceomyces_lacunosus
OTU5906	7.40741	0.000232949	Saprotroph	k__Fungi;p__Ascomycota;c__Dothideomycetes;o__Pleosporales;f__Sporormiaceae;g__Preussia;s__Preussia_terricola
OTU5075	7.40741	0.000232949	Saprotroph	k__Fungi;p__Ascomycota;c__Ascomycota_class_Incertae_sedis;o__Ascomycota_order_Incertae_sedis;f__Ascomycota_family_Incertae_sedis;g__Leptodiscella
OTU10083	7.40741	0.000232949	Saprotroph	k__Fungi;p__Ascomycota;c__Sordariomycetes;o__Hypocreales;f__Hypocreales_family_Incertae_sedis;g__Myrothecium;s__Myrothecium_sp_TA26_35
OTU7544	7.40741	0.000232949	Saprotroph	k__Fungi;p__Ascomycota;c__Sordariomycetes;o__Sordariomycetes_order_Incertae_sedis;f__Sordariomycetes_family_Incertae_sedis;g__Pleurotheciella
OTU5636	7.40741	0.000232949	Saprotroph	k__Fungi;p__Ascomycota;c__Sordariomycetes;o__Hypocreales;f__Hypocreales_family_Incertae_sedis;g__Sarocladium;s__Sarocladium_sp
OTU8541	7.40741	0.000232949	Saprotroph	k__Fungi;p__Ascomycota;c__Sordariomycetes;o__Sordariomycetes_order_Incertae_sedis;f__Sordariomycetes_family_Incertae_sedis;g__Savoryella;s__Savoryella_aquatica
OTU7596	7.40741	0.000232949	Saprotroph	k__Fungi;p__Basidiomycota;c__Agaricomycetes;o__Polyporales;f__Meruliaceae;g__Bjerkandera;s__Bjerkandera_adusta
OTU10771	7.40741	0.000232949	Saprotroph	k__Fungi;p__Basidiomycota;c__Agaricomycetes;o__Agaricales;f__Psathyrellaceae;g__Psathyrella
OTU3755	7.40741	0.000186359	Saprotroph	k__Fungi;p__Ascomycota;c__Sordariomycetes;o__Sordariomycetes_order_Incertae_sedis;f__Sordariomycetes_family_Incertae_sedis;g__Savoryella;s__Savoryella_lignicola
OTU5036	7.40741	0.000186359	Saprotroph	k__Fungi;p__Basidiomycota;c__Agaricomycetes;o__Agaricales;f__Psathyrellaceae;g__Psathyrella;s__Psathyrella_sp_LO126_99
OTU6567	7.40741	0.000186359	Saprotroph	k__Fungi;p__Basidiomycota;c__Agaricomycetes;o__Polyporales;f__Polyporaceae;g__Polyporaceae_unclassified
OTU7768	7.40741	0.000186359	Saprotroph	k__Fungi;p__Ascomycota;c__Dothideomycetes;o__Pleosporales;f__Phaeosphaeriaceae;g__Sclerostagonospora;s__Sclerostagonospora_sp_CBS_118224
OTU454	7.40741	0.000186359	Saprotroph	k__Fungi;p__Ascomycota;c__Eurotiomycetes;o__Eurotiales;f__Trichocomaceae;g__Talaromyces
OTU9128	7.40741	0.000186359	Saprotroph	k__Fungi;p__Ascomycota;c__Sordariomycetes;o__Melanosporales;f__Ceratostomataceae;g__Melanospora;s__Melanospora_tiffanii
OTU7557	7.40741	0.000186359	Saprotroph	k__Fungi;p__Basidiomycota;c__Agaricomycetes;o__Trechisporales;f__Hydnodontaceae;g__Trechispora
OTU4686	7.40741	0.000186359	Saprotroph	k__Fungi;p__Ascomycota;c__Dothideomycetes;o__Pleosporales;f__Montagnulaceae;g__Paraconiothyrium;s__Paraconiothyrium_brasiliense
OTU5510	7.40741	0.000186359	Saprotroph	k__Fungi;p__Ascomycota;c__Sordariomycetes;o__Hypocreales;f__Hypocreales_family_Incertae_sedis;g__Myrothecium;s__Myrothecium_sp
OTU8920	7.40741	0.000186359	Saprotroph	k__Fungi;p__Ascomycota;c__Sordariomycetes;o__Hypocreales;f__Hypocreales_family_Incertae_sedis;g__Myrothecium;s__Myrothecium_sp_TA26_35
OTU2436	7.40741	0.000186359	Saprotroph	k__Fungi;p__Ascomycota;c__Sordariomycetes;o__Sordariales;f__Lasiosphaeriaceae;g__Lasiosphaeria
OTU6809	7.40741	0.000186359	Saprotroph	k__Fungi;p__Ascomycota;c__Sordariomycetes;o__Sordariomycetes_order_Incertae_sedis;f__Sordariomycetes_family_Incertae_sedis;g__Pleurotheciella;s__Pleurotheciella_rivularia
OTU7419	7.40741	0.000186359	Saprotroph	k__Fungi;p__Basidiomycota;c__Agaricomycetes;o__Polyporales;f__Phanerochaetaceae;g__Phanerochaete;s__Phanerochaete_calotricha
OTU927	5.55556	0.0452853	Saprotroph	k__Fungi;p__Basidiomycota;c__Agaricomycetes;o__Agaricales;f__Psathyrellaceae;g__Psathyrellaceae_unclassified
OTU1510	5.55556	0.0136974	Saprotroph	k__Fungi;p__Ascomycota;c__Eurotiomycetes;o__Onygenales;f__Onygenaceae;g__Aphanoascus;s__Aphanoascus_durus
OTU8012	5.55556	0.00908501	Saprotroph	k__Fungi;p__Ascomycota;c__Leotiomycetes;o__Helotiales;f__Helotiaceae;g__Tricladium
OTU1616	5.55556	0.00712824	Saprotroph	k__Fungi;p__Basidiomycota;c__Agaricomycetes;o__Agaricales;f__Agaricaceae;g__Lycoperdon;s__Lycoperdon_sp_CMU55_Ly1
OTU1575	5.55556	0.00521806	Saprotroph	k__Fungi;p__Basidiomycota;c__Agaricomycetes;o__Agaricales;f__Agaricaceae;g__Lycoperdon;s__Lycoperdon_sp_CMU55_Ly1
OTU2381	5.55556	0.0032147	Saprotroph	k__Fungi;p__Ascomycota;c__Dothideomycetes;o__Pleosporales;f__Sporormiaceae;g__Preussia;s__Preussia_terricola
OTU1898	5.55556	0.00284198	Saprotroph	k__Fungi;p__Ascomycota;c__Sordariomycetes;o__Sordariales;f__Lasiosphaeriaceae;g__Lasiosphaeriaceae_unclassified
OTU2875	5.55556	0.00237608	Saprotroph	k__Fungi;p__Ascomycota;c__Orbiliomycetes;o__Orbiliales;f__Orbiliaceae;g__Dactylellina
OTU5788	5.55556	0.0022829	Saprotroph	k__Fungi;p__Basidiomycota;c__Agaricomycetes;o__Agaricales;f__Psathyrellaceae;g__Coprinopsis;s__Coprinopsis_nivea
OTU2174	5.55556	0.00200336	Saprotroph	k__Fungi;p__Ascomycota;c__Leotiomycetes;o__Helotiales;f__Helotiaceae;g__Idriella;s__Idriella_rara
OTU2357	5.55556	0.00191018	Saprotroph	k__Fungi;p__Ascomycota;c__Sordariomycetes;o__Sordariales;f__Lasiosphaeriaceae;g__Podospora;s__Podospora_fimiseda
OTU2448	5.55556	0.00167723	Saprotroph	k__Fungi;p__Ascomycota;c__Leotiomycetes;o__Helotiales;f__Helotiaceae;g__Idriella;s__Idriella_rara
OTU3243	5.55556	0.00167723	Saprotroph	k__Fungi;p__Ascomycota;c__Sordariomycetes;o__Sordariales;f__Lasiosphaeriaceae;g__Lasiosphaeriaceae_unclassified
OTU2809	5.55556	0.00163064	Saprotroph	k__Fungi;p__Ascomycota;c__Sordariomycetes;o__Sordariales;f__Chaetomiaceae;g__Chaetomidium;s__Chaetomidium_arxii
OTU3941	5.55556	0.00144428	Saprotroph	k__Fungi;p__Ascomycota;c__Sordariomycetes;o__Microascales;f__Microascaceae;g__Scedosporium;s__Scedosporium_prolificans
OTU3951	5.55556	0.00139769	Saprotroph	k__Fungi;p__Ascomycota;c__Leotiomycetes;o__Helotiales;f__Helotiales_family_Incertae_sedis;g__Scytalidium
OTU4117	5.55556	0.0013511	Saprotroph	k__Fungi;p__Ascomycota;c__Sordariomycetes;o__Sordariales;f__Lasiosphaeriaceae;g__Arnium;s__Arnium_sp
OTU9710	5.55556	0.00125792	Saprotroph	k__Fungi;p__Ascomycota;c__Sordariomycetes;o__Sordariales;f__Lasiosphaeriaceae;g__Schizothecium;s__Schizothecium_carpinicola
OTU4221	5.55556	0.00125792	Saprotroph	k__Fungi;p__Ascomycota;c__Dothideomycetes;o__Pleosporales;f__Sporormiaceae;g__Preussia;s__Preussia_sp
OTU2867	5.55556	0.00121134	Saprotroph	k__Fungi;p__Ascomycota;c__Sordariomycetes;o__Sordariales;f__Lasiosphaeriaceae;g__Lasiosphaeriaceae_unclassified
OTU4141	5.55556	0.00111816	Saprotroph	k__Fungi;p__Basidiomycota;c__Agaricomycetes;o__Agaricales;f__Psathyrellaceae;g__Psathyrella;s__Psathyrella_sp_MH_2013b
OTU4739	5.55556	0.00102498	Saprotroph	k__Fungi;p__Ascomycota;c__Eurotiomycetes;o__Onygenales;f__Onygenaceae;g__Chrysosporium;s__Chrysosporium_sp_EM66601
OTU3985	5.55556	0.00102498	Saprotroph	k__Fungi;p__Ascomycota;c__Dothideomycetes;o__Pleosporales;f__Sporormiaceae;g__Westerdykella;s__Westerdykella_dispersa
OTU3020	5.55556	0.000885206	Saprotroph	k__Fungi;p__Basidiomycota;c__Agaricomycetes;o__Agaricales;f__Psathyrellaceae;g__Coprinopsis;s__Coprinopsis_narcotica
OTU4462	5.55556	0.000792027	Saprotroph	k__Fungi;p__Ascomycota;c__Eurotiomycetes;o__Onygenales;f__Onygenaceae;g__Chrysosporium;s__Chrysosporium_sp_EM66601
OTU3237	5.55556	0.000745437	Saprotroph	k__Fungi;p__Ascomycota;c__Leotiomycetes;o__Helotiales;f__Helotiaceae;g__Idriella;s__Idriella_rara
OTU3994	5.55556	0.000698847	Saprotroph	k__Fungi;p__Ascomycota;c__Sordariomycetes;o__Sordariales;f__Lasiosphaeriaceae;g__Zygopleurage;s__Zygopleurage_zygospora
OTU525	5.55556	0.000698847	Saprotroph	k__Fungi;p__Ascomycota;c__Dothideomycetes;o__Pleosporales;f__Sporormiaceae;g__Preussia;s__Preussia_alloiomera
OTU4019	5.55556	0.000652257	Saprotroph	k__Fungi;p__Zygomycota;c__Zygomycota_class_Incertae_sedis;o__Kickxellales;f__Kickxellaceae;g__Ramicandelaber;s__Ramicandelaber_longisporus
OTU4286	5.55556	0.000652257	Saprotroph	k__Fungi;p__Ascomycota;c__Leotiomycetes;o__Helotiales;f__Helotiales_family_Incertae_sedis;g__Spirosphaera;s__Spirosphaera_carici_graminis
OTU3777	5.55556	0.000652257	Saprotroph	k__Fungi;p__Ascomycota;c__Eurotiomycetes;o__Eurotiales;f__Trichocomaceae;g__Sagenomella;s__Sagenomella_diversispora
OTU4873	5.55556	0.000652257	Saprotroph	k__Fungi;p__Basidiomycota;c__Agaricomycetes;o__Polyporales;f__Polyporaceae;g__Polyporaceae_unclassified
OTU6893	5.55556	0.000559078	Saprotroph	k__Fungi;p__Ascomycota;c__Leotiomycetes;o__Helotiales;f__Helotiales_family_Incertae_sedis;g__Tetracladium;s__Tetracladium_apiense
OTU4610	5.55556	0.000559078	Saprotroph	k__Fungi;p__Basidiomycota;c__Agaricomycetes;o__Agaricales;f__Agaricaceae;g__Agaricaceae_unclassified
OTU5872	5.55556	0.000512488	Saprotroph	k__Fungi;p__Ascomycota;c__Dothideomycetes;o__Pleosporales;f__Tetraplosphaeriaceae;g__Tetraplosphaeria;s__Tetraplosphaeria_nagasakiensis
OTU8243	5.55556	0.000512488	Saprotroph	k__Fungi;p__Ascomycota;c__Sordariomycetes;o__Sordariales;f__Lasiosphaeriaceae;g__Zopfiella
OTU4453	5.55556	0.000512488	Saprotroph	k__Fungi;p__Ascomycota;c__Leotiomycetes;o__Helotiales;f__Helotiaceae;g__Idriella;s__Idriella_rara
OTU4427	5.55556	0.000512488	Saprotroph	k__Fungi;p__Ascomycota;c__Sordariomycetes;o__Hypocreales;f__Nectriaceae;g__Fusidium;s__Fusidium_griseum
OTU4548	5.55556	0.000512488	Saprotroph	k__Fungi;p__Basidiomycota;c__Agaricomycetes;o__Agaricales;f__Entolomataceae;g__Clitopilus
OTU4169	5.55556	0.000465898	Saprotroph	k__Fungi;p__Ascomycota;c__Leotiomycetes;o__Helotiales;f__Helotiaceae;g__Idriella;s__Idriella_rara
OTU4797	5.55556	0.000465898	Saprotroph	k__Fungi;p__Basidiomycota;c__Agaricomycetes;o__Agaricales;f__Entolomataceae;g__Clitopilus
OTU5171	5.55556	0.000419308	Saprotroph	k__Fungi;p__Basidiomycota;c__Agaricomycetes;o__Agaricales;f__Psathyrellaceae;g__Psathyrella;s__Psathyrella_sp_MH_2013b
OTU5744	5.55556	0.000419308	Saprotroph	k__Fungi;p__Zygomycota;c__Zygomycota_class_Incertae_sedis;o__Kickxellales;f__Kickxellaceae;g__Ramicandelaber;s__Ramicandelaber_brevisporus
OTU3868	5.55556	0.000419308	Saprotroph	k__Fungi;p__Ascomycota;c__Dothideomycetes;o__Pleosporales;f__Pleosporales_family_Incertae_sedis;g__Pyrenochaeta;s__Pyrenochaeta_sp_14009
OTU5672	5.55556	0.000372718	Saprotroph	k__Fungi;p__Ascomycota;c__Sordariomycetes;o__Sordariales;f__Lasiosphaeriaceae;g__Lasiosphaeriaceae_unclassified
OTU8429	5.55556	0.000372718	Saprotroph	k__Fungi;p__Basidiomycota;c__Agaricomycetes;o__Agaricales;f__Agaricales_family_Incertae_sedis;g__Panaeolus;s__Panaeolus_papilionaceus_var_capitatocystis
OTU3183	5.55556	0.000372718	Saprotroph	k__Fungi;p__Ascomycota;c__Leotiomycetes;o__Leotiomycetes_order_Incertae_sedis;f__Leotiomycetes_family_Incertae_sedis;g__Geomyces;s__Geomyces_auratus
OTU2961	5.55556	0.000372718	Saprotroph	k__Fungi;p__Ascomycota;c__Sordariomycetes;o__Sordariales;f__Lasiosphaeriaceae;g__Zopfiella;s__Zopfiella_sp
OTU7288	5.55556	0.000372718	Saprotroph	k__Fungi;p__Basidiomycota;c__Agaricomycetes;o__Agaricales;f__Bolbitiaceae;g__Conocybe;s__Conocybe_ammophila
OTU2865	5.55556	0.000372718	Saprotroph	k__Fungi;p__Basidiomycota;c__Agaricomycetes;o__Auriculariales;f__Auriculariales_family_Incertae_sedis;g__Oliveonia;s__Oliveonia_pauxilla
OTU8345	5.55556	0.000372718	Saprotroph	k__Fungi;p__Basidiomycota;c__Agaricomycetes;o__Polyporales;f__Meruliaceae;g__Hyphoderma;s__Hyphoderma_sp
OTU11065	5.55556	0.000372718	Saprotroph	k__Fungi;p__Ascomycota;c__Sordariomycetes;o__Sordariales;f__Lasiosphaeriaceae;g__Lasiosphaeriaceae_unclassified
OTU5410	5.55556	0.000326129	Saprotroph	k__Fungi;p__Basidiomycota;c__Agaricomycetes;o__Agaricales;f__Bolbitiaceae;g__Pholiotina;s__Pholiotina_sulcata
OTU5005	5.55556	0.000326129	Saprotroph	k__Fungi;p__Ascomycota;c__Dothideomycetes;o__Pleosporales;f__Sporormiaceae;g__Preussia;s__Preussia_terricola
OTU5693	5.55556	0.000326129	Saprotroph	k__Fungi;p__Ascomycota;c__Sordariomycetes;o__Hypocreales;f__Bionectriaceae;g__Hydropisphaera;s__Hydropisphaera_erubescens
OTU5531	5.55556	0.000326129	Saprotroph	k__Fungi;p__Ascomycota;c__Sordariomycetes;o__Sordariomycetes_order_Incertae_sedis;f__Magnaporthaceae;g__Harpophora;s__Harpophora_maydis
OTU5517	5.55556	0.000326129	Saprotroph	k__Fungi;p__Basidiomycota;c__Agaricomycetes;o__Agaricales;f__Bolbitiaceae;g__Conocybe
OTU5308	5.55556	0.000326129	Saprotroph	k__Fungi;p__Basidiomycota;c__Agaricomycetes;o__Agaricales;f__Strophariaceae;g__Pholiota;s__Pholiota_sp
OTU8339	5.55556	0.000326129	Saprotroph	k__Fungi;p__Ascomycota;c__Dothideomycetes;o__Pleosporales;f__Pleosporales_family_Incertae_sedis;g__Pyrenochaeta;s__Pyrenochaeta_sp_ZLY_2010b
OTU6059	5.55556	0.000279539	Saprotroph	k__Fungi;p__Ascomycota;c__Sordariomycetes;o__Sordariales;f__Lasiosphaeriaceae;g__Lasiosphaeriaceae_unclassified
OTU3395	5.55556	0.000279539	Saprotroph	k__Fungi;p__Ascomycota;c__Leotiomycetes;o__Leotiomycetes_order_Incertae_sedis;f__Leotiomycetes_family_Incertae_sedis;g__Geomyces;s__Geomyces_auratus
OTU6210	5.55556	0.000279539	Saprotroph	k__Fungi;p__Basidiomycota;c__Agaricomycetes;o__Agaricales;f__Psathyrellaceae;g__Coprinopsis;s__Coprinopsis_nivea
OTU5261	5.55556	0.000279539	Saprotroph	k__Fungi;p__Basidiomycota;c__Agaricomycetes;o__Geastrales;f__Geastraceae;g__Geastrum
OTU8170	5.55556	0.000279539	Saprotroph	k__Fungi;p__Ascomycota;c__Dothideomycetes;o__Pleosporales;f__Montagnulaceae;g__Paraconiothyrium
OTU4810	5.55556	0.000279539	Saprotroph	k__Fungi;p__Basidiomycota;c__Agaricomycetes;o__Agaricales;f__Bolbitiaceae;g__Conocybe
OTU6570	5.55556	0.000279539	Saprotroph	k__Fungi;p__Zygomycota;c__Zygomycota_class_Incertae_sedis;o__Kickxellales;f__Kickxellaceae;g__Ramicandelaber;s__Ramicandelaber_longisporus
OTU5010	5.55556	0.000279539	Saprotroph	k__Fungi;p__Ascomycota;c__Dothideomycetes;o__Pleosporales;f__Pleosporales_family_Incertae_sedis;g__Pyrenochaeta;s__Pyrenochaeta_sp_14009
OTU571	5.55556	0.000232949	Saprotroph	k__Fungi;p__Basidiomycota;c__Agaricomycetes;o__Agaricales;f__Psathyrellaceae;g__Coprinellus;s__Coprinellus_hiascens
OTU6078	5.55556	0.000232949	Saprotroph	k__Fungi;p__Basidiomycota;c__Agaricomycetes;o__Polyporales;f__Polyporaceae;g__Perenniporia
OTU8384	5.55556	0.000232949	Saprotroph	k__Fungi;p__Ascomycota;c__Dothideomycetes;o__Pleosporales;f__Pleosporales_family_Incertae_sedis;g__Ochrocladosporium;s__Ochrocladosporium_sp
OTU5275	5.55556	0.000232949	Saprotroph	k__Fungi;p__Ascomycota;c__Sordariomycetes;o__Microascales;f__Halosphaeriaceae;g__Cirrenalia;s__Cirrenalia_macrocephala
OTU6158	5.55556	0.000232949	Saprotroph	k__Fungi;p__Ascomycota;c__Pezizomycetes;o__Pezizales;f__Pyronemataceae;g__Scutellinia;s__Scutellinia_sp
OTU3775	5.55556	0.000232949	Saprotroph	k__Fungi;p__Ascomycota;c__Dothideomycetes;o__Capnodiales;f__Davidiellaceae;g__Davidiella;s__Davidiella_tassiana
OTU5841	5.55556	0.000232949	Saprotroph	k__Fungi;p__Ascomycota;c__Dothideomycetes;o__Pleosporales;f__Pleosporales_family_Incertae_sedis;g__Dictyosporium;s__Dictyosporium_stellatum
OTU8313	5.55556	0.000232949	Saprotroph	k__Fungi;p__Ascomycota;c__Sordariomycetes;o__Microascales;f__Microascaceae;g__Petriella;s__Petriella_setifera
OTU6672	5.55556	0.000232949	Saprotroph	k__Fungi;p__Basidiomycota;c__Wallemiomycetes;o__Geminibasidiales;f__Geminibasidiaceae;g__Geminibasidium
OTU4877	5.55556	0.000186359	Saprotroph	k__Fungi;p__Ascomycota;c__Dothideomycetes;o__Capnodiales;f__Mycosphaerellaceae;g__Uwebraunia;s__Uwebraunia_musae
OTU8297	5.55556	0.000186359	Saprotroph	k__Fungi;p__Basidiomycota;c__Agaricomycetes;o__Agaricales;f__Bolbitiaceae;g__Bolbitiaceae_unclassified
OTU7243	5.55556	0.000186359	Saprotroph	k__Fungi;p__Basidiomycota;c__Agaricomycetes;o__Agaricales;f__Bolbitiaceae;g__Conocybe
OTU4524	5.55556	0.000186359	Saprotroph	k__Fungi;p__Basidiomycota;c__Agaricomycetes;o__Agaricales;f__Psathyrellaceae;g__unclassified_Psathyrellaceae;s__Psathyrellaceae_sp
OTU10724	5.55556	0.000186359	Saprotroph	k__Fungi;p__Ascomycota;c__Eurotiomycetes;o__Chaetothyriales;f__Herpotrichiellaceae;g__Rhinocladiella;s__Rhinocladiella_sp_EXP0525F
OTU6354	5.55556	0.000186359	Saprotroph	k__Fungi;p__Basidiomycota;c__Agaricomycetes;o__Agaricales;f__Psathyrellaceae;g__unclassified_Psathyrellaceae;s__Psathyrellaceae_sp
OTU9432	5.55556	0.000186359	Saprotroph	k__Fungi;p__Zygomycota;c__Zygomycota_class_Incertae_sedis;o__Kickxellales;f__Kickxellaceae;g__Ramicandelaber;s__Ramicandelaber_longisporus
OTU3756	5.55556	0.000186359	Saprotroph	k__Fungi;p__Basidiomycota;c__Agaricomycetes;o__Agaricales;f__Psathyrellaceae;g__Coprinopsis;s__Coprinopsis_lagopus
OTU6249	5.55556	0.000186359	Saprotroph	k__Fungi;p__Basidiomycota;c__Agaricomycetes;o__Agaricales;f__Tricholomataceae;g__Omphalina;s__Omphalina_griseopallida
OTU9306	5.55556	0.000186359	Saprotroph	k__Fungi;p__Ascomycota;c__Dothideomycetes;o__Pleosporales;f__Tetraplosphaeriaceae;g__Tetraplosphaeria;s__Tetraplosphaeria_yakushimensis
OTU7638	5.55556	0.000186359	Saprotroph	k__Fungi;p__Ascomycota;c__Eurotiomycetes;o__Chaetothyriales;f__Herpotrichiellaceae;g__Cladophialophora
OTU6849	5.55556	0.000186359	Saprotroph	k__Fungi;p__Ascomycota;c__Eurotiomycetes;o__Eurotiales;f__Trichocomaceae;g__Talaromyces;s__Talaromyces_rugulosus
OTU8644	5.55556	0.000186359	Saprotroph	k__Fungi;p__Ascomycota;c__Leotiomycetes;o__Helotiales;f__Helotiaceae;g__Idriella;s__Idriella_rara
OTU8674	5.55556	0.000186359	Saprotroph	k__Fungi;p__Ascomycota;c__Sordariomycetes;o__Chaetosphaeriales;f__Chaetosphaeriaceae;g__Sporoschisma;s__Sporoschisma_mirabile
OTU7418	5.55556	0.000186359	Saprotroph	k__Fungi;p__Ascomycota;c__Sordariomycetes;o__Hypocreales;f__Nectriaceae;g__Mariannaea;s__Mariannaea_superimposita
OTU9382	5.55556	0.000186359	Saprotroph	k__Fungi;p__Ascomycota;c__Sordariomycetes;o__Sordariomycetes_order_Incertae_sedis;f__Sordariomycetes_family_Incertae_sedis;g__Myrmecridium;s__Myrmecridium_schulzeri
OTU7901	5.55556	0.000186359	Saprotroph	k__Fungi;p__Ascomycota;c__Sordariomycetes;o__Sordariales;f__Chaetomiaceae;g__Chaetomium;s__Chaetomium_erectum
OTU8665	5.55556	0.000186359	Saprotroph	k__Fungi;p__Ascomycota;c__Sordariomycetes;o__Sordariales;f__Chaetomiaceae;g__Chaetomium;s__Chaetomium_erectum
OTU5212	5.55556	0.000186359	Saprotroph	k__Fungi;p__Ascomycota;c__Orbiliomycetes;o__Orbiliales;f__Orbiliaceae;g__Orbiliaceae_unclassified
OTU2265	5.55556	0.000139769	Saprotroph	k__Fungi;p__Basidiomycota;c__Agaricomycetes;o__Agaricales;f__Agaricaceae;g__Agaricus
OTU4898	5.55556	0.000139769	Saprotroph	k__Fungi;p__Ascomycota;c__Eurotiomycetes;o__Onygenales;f__Onygenaceae;g__unclassified_Onygenaceae;s__Onygenaceae_sp_UAMH_4036
OTU8298	5.55556	0.000139769	Saprotroph	k__Fungi;p__Basidiomycota;c__Agaricomycetes;o__Agaricales;f__Psathyrellaceae;g__Coprinellus;s__Coprinellus_radians
OTU7314	5.55556	0.000139769	Saprotroph	k__Fungi;p__Ascomycota;c__Eurotiomycetes;o__Eurotiales;f__Trichocomaceae;g__Sagenomella;s__Sagenomella_sp_ASR_61
OTU5100	5.55556	0.000139769	Saprotroph	k__Fungi;p__Ascomycota;c__Sordariomycetes;o__Microascales;f__Halosphaeriaceae;g__unclassified_Halosphaeriaceae;s__Halosphaeriaceae_sp
OTU8427	5.55556	0.000139769	Saprotroph	k__Fungi;p__Basidiomycota;c__Agaricomycetes;o__Agaricales;f__Cyphellaceae;g__unclassified_Cyphellaceae;s__Cyphellaceae_sp
OTU5340	5.55556	0.000139769	Saprotroph	k__Fungi;p__Ascomycota;c__Sordariomycetes;o__Microascales;f__Microascaceae;g__Kernia;s__Kernia_pachypleura
OTU8868	5.55556	0.000139769	Saprotroph	k__Fungi;p__Ascomycota;c__Dothideomycetes;o__Patellariales;f__Patellariaceae;g__Rhytidhysteron;s__Rhytidhysteron_rufulum
OTU7408	5.55556	0.000139769	Saprotroph	k__Fungi;p__Ascomycota;c__Dothideomycetes;o__Pleosporales;f__Pleosporales_family_Incertae_sedis;g__Dictyosporium;s__Dictyosporium_strelitziae
OTU6717	5.55556	0.000139769	Saprotroph	k__Fungi;p__Ascomycota;c__Leotiomycetes;o__Helotiales;f__Helotiaceae;g__Articulospora;s__Articulospora_sp
OTU7965	5.55556	0.000139769	Saprotroph	k__Fungi;p__Ascomycota;c__Sordariomycetes;o__Microascales;f__Halosphaeriaceae;g__Cirrenalia;s__Cirrenalia_macrocephala
OTU10686	5.55556	0.000139769	Saprotroph	k__Fungi;p__Basidiomycota;c__Agaricomycetes;o__Auriculariales;f__Auriculariales_family_Incertae_sedis;g__Auricularia;s__Auricularia_polytricha
OTU2687	5.55556	0.000139769	Saprotroph	k__Fungi;p__Ascomycota;c__Sordariomycetes;o__Microascales;f__Halosphaeriaceae;g__unclassified_Halosphaeriaceae;s__Halosphaeriaceae_sp
OTU7578	5.55556	0.000139769	Saprotroph	k__Fungi;p__Ascomycota;c__Sordariomycetes;o__Microascales;f__Halosphaeriaceae;g__unclassified_Halosphaeriaceae;s__Halosphaeriaceae_sp
OTU6030	5.55556	0.000139769	Saprotroph	k__Fungi;p__Ascomycota;c__Leotiomycetes;o__Helotiales;f__Helotiales_family_Incertae_sedis;g__Scytalidium;s__Scytalidium_sp
OTU149	5.55556	0.000139769	Saprotroph	k__Fungi;p__Ascomycota;c__Sordariomycetes;o__Sordariales;f__Lasiosphaeriaceae;g__Podospora;s__Podospora_communis
OTU9332	5.55556	0.000139769	Saprotroph	k__Fungi;p__Basidiomycota;c__Agaricomycetes;o__Agaricales;f__Psathyrellaceae;g__Psathyrellaceae_unclassified
OTU6578	5.55556	0.000139769	Saprotroph	k__Fungi;p__Ascomycota;c__Sordariomycetes;o__Microascales;f__Microascaceae;g__Scopulariopsis;s__Scopulariopsis_sp_A_4_1
OTU8386	5.55556	0.000139769	Saprotroph	k__Fungi;p__Basidiomycota;c__Agaricomycetes;o__Geastrales;f__Geastraceae;g__Geastrum;s__Geastrum_floriforme
OTU8518	5.55556	0.000139769	Saprotroph	k__Fungi;p__Ascomycota;c__Dothideomycetes;o__Pleosporales;f__Didymosphaeriaceae;g__Roussoella;s__Roussoella_verrucispora
OTU8597	5.55556	0.000139769	Saprotroph	k__Fungi;p__Ascomycota;c__Dothideomycetes;o__Pleosporales;f__Lophiostomataceae;g__Lophiostoma;s__Lophiostoma_sp_OUCMBI101036
OTU6968	5.55556	0.000139769	Saprotroph	k__Fungi;p__Ascomycota;c__Dothideomycetes;o__Pleosporales;f__Lophiostomataceae;g__Lophiostoma;s__Lophiostoma_sp_OUCMBI101036
OTU7401	5.55556	0.000139769	Saprotroph	k__Fungi;p__Ascomycota;c__Dothideomycetes;o__Pleosporales;f__Pleosporales_family_Incertae_sedis;g__Dictyosporium;s__Dictyosporium_strelitziae
OTU5020	5.55556	0.000139769	Saprotroph	k__Fungi;p__Ascomycota;c__Eurotiomycetes;o__Chaetothyriales;f__Herpotrichiellaceae;g__Cladophialophora
OTU7892	5.55556	0.000139769	Saprotroph	k__Fungi;p__Ascomycota;c__Eurotiomycetes;o__Chaetothyriales;f__Herpotrichiellaceae;g__Cladophialophora
OTU7919	5.55556	0.000139769	Saprotroph	k__Fungi;p__Ascomycota;c__Eurotiomycetes;o__Chaetothyriales;f__Herpotrichiellaceae;g__Cladophialophora
OTU5661	5.55556	0.000139769	Saprotroph	k__Fungi;p__Ascomycota;c__Pezizomycetes;o__Pezizales;f__Pyronemataceae;g__Ascorhizoctonia;s__Ascorhizoctonia_sp
OTU6950	5.55556	0.000139769	Saprotroph	k__Fungi;p__Ascomycota;c__Sordariomycetes;o__Hypocreales;f__Nectriaceae;g__Gliocladiopsis;s__Gliocladiopsis_curvata
OTU8659	5.55556	0.000139769	Saprotroph	k__Fungi;p__Ascomycota;c__Sordariomycetes;o__Sordariales;f__Chaetomiaceae;g__Taifanglania;s__Taifanglania_jiangsuensis
OTU2165	5.55556	0.000139769	Saprotroph	k__Fungi;p__Basidiomycota;c__Agaricomycetes;o__Agaricales;f__Entolomataceae;g__Clitopilus
OTU7267	5.55556	0.000139769	Saprotroph	k__Fungi;p__Basidiomycota;c__Agaricomycetes;o__Agaricales;f__Strophariaceae;g__Hypholoma;s__Hypholoma_fasciculare
OTU10627	5.55556	0.000139769	Saprotroph	k__Fungi;p__Basidiomycota;c__Agaricomycetes;o__Corticiales;f__Corticiaceae;g__Corticium;s__Lyomyces_sp_8_MPM_2012
OTU6892	5.55556	0.000139769	Saprotroph	k__Fungi;p__Zygomycota;c__Zygomycota_class_Incertae_sedis;o__Kickxellales;f__Kickxellaceae;g__Ramicandelaber;s__Ramicandelaber_longisporus
OTU10860	5.55556	0.000139769	Saprotroph	k__Fungi;p__Ascomycota;c__Sordariomycetes;o__Microascales;f__Halosphaeriaceae;g__unclassified_Halosphaeriaceae;s__Halosphaeriaceae_sp
OTU8937	5.55556	0.000139769	Saprotroph	k__Fungi;p__Basidiomycota;c__Agaricomycetes;o__Trechisporales;f__Hydnodontaceae;g__Trechispora
OTU9321	5.55556	0.000139769	Saprotroph	k__Fungi;p__Basidiomycota;c__Agaricomycetes;o__Trechisporales;f__Hydnodontaceae;g__Trechispora;s__Trechispora_sp_1_MPM_2013
OTU2339	3.7037	0.00312152	Saprotroph	k__Fungi;p__Ascomycota;c__Sordariomycetes;o__Sordariales;f__Lasiosphaeriaceae;g__Lasiosphaeriaceae_unclassified
OTU2909	3.7037	0.00167723	Saprotroph	k__Fungi;p__Ascomycota;c__Dothideomycetes;o__Pleosporales;f__Tubeufiaceae;g__Tubeufia;s__Tubeufia_helicomyces
OTU5325	3.7037	0.00158405	Saprotroph	k__Fungi;p__Ascomycota;c__Dothideomycetes;o__Pleosporales;f__Sporormiaceae;g__Preussia;s__Preussia_terricola
OTU2990	3.7037	0.00139769	Saprotroph	k__Fungi;p__Ascomycota;c__Sordariomycetes;o__Sordariales;f__Chaetomiaceae;g__Chaetomidium;s__Chaetomidium_arxii
OTU3270	3.7037	0.00130451	Saprotroph	k__Fungi;p__Ascomycota;c__Leotiomycetes;o__Helotiales;f__Helotiales_family_Incertae_sedis;g__Scytalidium;s__Scytalidium_sp_TMS_2011
OTU3266	3.7037	0.00121134	Saprotroph	k__Fungi;p__Ascomycota;c__Dothideomycetes;o__Pleosporales;f__Phaeosphaeriaceae;g__Phaeosphaeria;s__Phaeosphaeria_sp_TMS_2011
OTU1446	3.7037	0.00111816	Saprotroph	k__Fungi;p__Ascomycota;c__Sordariomycetes;o__Sordariales;f__Lasiosphaeriaceae;g__Lasiosphaeriaceae_unclassified
OTU3552	3.7037	0.000792027	Saprotroph	k__Fungi;p__Basidiomycota;c__Agaricomycetes;o__Agaricales;f__Pluteaceae;g__Volvariella
OTU4396	3.7037	0.000792027	Saprotroph	k__Fungi;p__Ascomycota;c__Orbiliomycetes;o__Orbiliales;f__Orbiliaceae;g__Dactylella;s__Dactylella_oviparasitica
OTU4643	3.7037	0.000745437	Saprotroph	k__Fungi;p__Ascomycota;c__Sordariomycetes;o__Sordariales;f__Chaetomiaceae;g__Thielavia;s__Thielavia_terrestris
OTU3581	3.7037	0.000698847	Saprotroph	k__Fungi;p__Ascomycota;c__Sordariomycetes;o__Sordariales;f__Sordariaceae;g__Sordaria;s__Sordaria_araneosa
OTU5525	3.7037	0.000652257	Saprotroph	k__Fungi;p__Ascomycota;c__Sordariomycetes;o__Melanosporales;f__Ceratostomataceae;g__Melanospora;s__Melanospora_tiffanii
OTU4588	3.7037	0.000652257	Saprotroph	k__Fungi;p__Ascomycota;c__Dothideomycetes;o__Pleosporales;f__Pleosporales_family_Incertae_sedis;g__Pyrenochaeta;s__Pyrenochaeta_keratinophila
OTU6639	3.7037	0.000559078	Saprotroph	k__Fungi;p__Ascomycota;c__Dothideomycetes;o__Pleosporales;f__Sporormiaceae;g__Preussia;s__Preussia_terricola
OTU3964	3.7037	0.000559078	Saprotroph	k__Fungi;p__Chytridiomycota;c__Blastocladiomycetes;o__Blastocladiales;f__Blastocladiaceae;g__Allomyces;s__Allomyces_anomalus
OTU4974	3.7037	0.000512488	Saprotroph	k__Fungi;p__Ascomycota;c__Dothideomycetes;o__Pleosporales;f__Pleosporales_family_Incertae_sedis;g__Pyrenochaeta;s__Pyrenochaeta_unguis_hominis
OTU5404	3.7037	0.000512488	Saprotroph	k__Fungi;p__Ascomycota;c__Sordariomycetes;o__Microascales;f__Halosphaeriaceae;g__unclassified_Halosphaeriaceae;s__Halosphaeriaceae_sp
OTU5500	3.7037	0.000465898	Saprotroph	k__Fungi;p__Ascomycota;c__Leotiomycetes;o__Helotiales;f__Helotiales_family_Incertae_sedis;g__Spirosphaera;s__Spirosphaera_cupreorufescens
OTU4060	3.7037	0.000465898	Saprotroph	k__Fungi;p__Ascomycota;c__Sordariomycetes;o__Hypocreales;f__Nectriaceae;g__Fusidium;s__Fusidium_griseum
OTU7541	3.7037	0.000419308	Saprotroph	k__Fungi;p__Ascomycota;c__Orbiliomycetes;o__Orbiliales;f__Orbiliaceae;g__Monacrosporium;s__Monacrosporium_sp
OTU8310	3.7037	0.000372718	Saprotroph	k__Fungi;p__Ascomycota;c__Sordariomycetes;o__Hypocreales;f__Bionectriaceae;g__Hydropisphaera;s__Hydropisphaera_sp_BPI_878275
OTU6130	3.7037	0.000326129	Saprotroph	k__Fungi;p__Ascomycota;c__Dothideomycetes;o__Pleosporales;f__Corynesporascaceae;g__Corynespora;s__Corynespora_sp_E7813a
OTU2087	3.7037	0.000279539	Saprotroph	k__Fungi;p__Chytridiomycota;c__Blastocladiomycetes;o__Blastocladiales;f__Blastocladiaceae;g__Allomyces;s__Allomyces_arbusculus
OTU7328	3.7037	0.000279539	Saprotroph	k__Fungi;p__Ascomycota;c__Dothideomycetes;o__Pleosporales;f__Sporormiaceae;g__Preussia;s__Preussia_sp
OTU5941	3.7037	0.000279539	Saprotroph	k__Fungi;p__Basidiomycota;c__Agaricomycetes;o__Agaricales;f__Psathyrellaceae;g__Coprinellus
OTU4603	3.7037	0.000279539	Saprotroph	k__Fungi;p__Ascomycota;c__Leotiomycetes;o__Helotiales;f__Helotiales_family_Incertae_sedis;g__Tetracladium;s__Tetracladium_sp_J3
OTU6756	3.7037	0.000279539	Saprotroph	k__Fungi;p__Chytridiomycota;c__Blastocladiomycetes;o__Blastocladiales;f__Blastocladiaceae;g__Allomyces
OTU5800	3.7037	0.000279539	Saprotroph	k__Fungi;p__Ascomycota;c__Dothideomycetes;o__Pleosporales;f__Pleosporales_family_Incertae_sedis;g__Pyrenochaeta;s__Pyrenochaeta_sp_MUT_4382
OTU7494	3.7037	0.000279539	Saprotroph	k__Fungi;p__Ascomycota;c__Sordariomycetes;o__Sordariales;f__Chaetomiaceae;g__Humicola;s__Humicola_sp
OTU5822	3.7037	0.000279539	Saprotroph	k__Fungi;p__Ascomycota;c__Orbiliomycetes;o__Orbiliales;f__Orbiliaceae;g__Orbiliaceae_unclassified
OTU4574	3.7037	0.000232949	Saprotroph	k__Fungi;p__Ascomycota;c__Dothideomycetes;o__Pleosporales;f__Pleosporales_family_Incertae_sedis;g__Dictyosporium
OTU6724	3.7037	0.000232949	Saprotroph	k__Fungi;p__Ascomycota;c__Sordariomycetes;o__Microascales;f__Halosphaeriaceae;g__Cirrenalia;s__Cirrenalia_macrocephala
OTU2683	3.7037	0.000232949	Saprotroph	k__Fungi;p__Ascomycota;c__Pezizomycetes;o__Pezizales;f__Pyronemataceae;g__Scutellinia;s__Scutellinia_sp
OTU7349	3.7037	0.000232949	Saprotroph	k__Fungi;p__Ascomycota;c__Ascomycota_class_Incertae_sedis;o__Ascomycota_order_Incertae_sedis;f__Ascomycota_family_Incertae_sedis;g__Phaeoisaria;s__Phaeoisaria_clematidis
OTU7027	3.7037	0.000232949	Saprotroph	k__Fungi;p__Ascomycota;c__Dothideomycetes;o__Pleosporales;f__Sporormiaceae;g__Preussia;s__Preussia_sp_GP_2006a
OTU6752	3.7037	0.000232949	Saprotroph	k__Fungi;p__Basidiomycota;c__Agaricomycetes;o__Agaricales;f__Pluteaceae;g__Volvariella
OTU6927	3.7037	0.000232949	Saprotroph	k__Fungi;p__Ascomycota;c__Leotiomycetes;o__Helotiales;f__Helotiales_family_Incertae_sedis;g__Tetracladium;s__Tetracladium_sp_J3
OTU4782	3.7037	0.000232949	Saprotroph	k__Fungi;p__Ascomycota;c__Sordariomycetes;o__Sordariales;f__Lasiosphaeriaceae;g__Lasiosphaeriaceae_unclassified
OTU10397	3.7037	0.000186359	Saprotroph	k__Fungi;p__Ascomycota;c__Sordariomycetes;o__Microascales;f__Microascaceae;g__Scopulariopsis;s__Scopulariopsis_sp_A_4_1
OTU7672	3.7037	0.000186359	Saprotroph	k__Fungi;p__Ascomycota;c__Sordariomycetes;o__Xylariales;f__Xylariaceae;g__Calceomyces;s__Calceomyces_lacunosus
OTU9223	3.7037	0.000186359	Saprotroph	k__Fungi;p__Ascomycota;c__Eurotiomycetes;o__Chaetothyriales;f__Herpotrichiellaceae;g__Cladophialophora
OTU5883	3.7037	0.000186359	Saprotroph	k__Fungi;p__Ascomycota;c__Leotiomycetes;o__Helotiales;f__Helotiaceae;g__Idriella;s__Idriella_rara
OTU8895	3.7037	0.000186359	Saprotroph	k__Fungi;p__Ascomycota;c__Leotiomycetes;o__Helotiales;f__Helotiaceae;g__Idriella;s__Idriella_sp_EXP001F
OTU10448	3.7037	0.000186359	Saprotroph	k__Fungi;p__Ascomycota;c__Leotiomycetes;o__Helotiales;f__Helotiales_family_Incertae_sedis;g__Tetracladium
OTU6403	3.7037	0.000186359	Saprotroph	k__Fungi;p__Ascomycota;c__Orbiliomycetes;o__Orbiliales;f__Orbiliaceae;g__Arthrobotrys;s__Arthrobotrys_sp
OTU6598	3.7037	0.000186359	Saprotroph	k__Fungi;p__Ascomycota;c__Orbiliomycetes;o__Orbiliales;f__Orbiliaceae;g__Dactylellina;s__Dactylellina_drechsleri
OTU7324	3.7037	0.000186359	Saprotroph	k__Fungi;p__Ascomycota;c__Sordariomycetes;o__Hypocreales;f__Nectriaceae;g__Fusidium;s__Fusidium_griseum
OTU7286	3.7037	0.000186359	Saprotroph	k__Fungi;p__Zygomycota;c__Zygomycota_class_Incertae_sedis;o__Kickxellales;f__Kickxellaceae;g__Ramicandelaber;s__Ramicandelaber_sp
OTU6168	3.7037	0.000186359	Saprotroph	k__Fungi;p__Ascomycota;c__Eurotiomycetes;o__Chaetothyriales;f__Herpotrichiellaceae;g__Rhinocladiella;s__Rhinocladiella_sp_EXP0525F
OTU5348	3.7037	0.000139769	Saprotroph	k__Fungi;p__Ascomycota;c__Sordariomycetes;o__Sordariales;f__Lasiosphaeriaceae;g__Lasiosphaeriaceae_unclassified
OTU5834	3.7037	0.000139769	Saprotroph	k__Fungi;p__Ascomycota;c__Leotiomycetes;o__Helotiales;f__Helotiales_family_Incertae_sedis;g__Tetracladium;s__Tetracladium_sp_J3
OTU8723	3.7037	0.000139769	Saprotroph	k__Fungi;p__Ascomycota;c__Sordariomycetes;o__Sordariomycetes_order_Incertae_sedis;f__Apiosporaceae;g__Arthrinium;s__Arthrinium_sacchari
OTU5818	3.7037	0.000139769	Saprotroph	k__Fungi;p__Ascomycota;c__Dothideomycetes;o__Pleosporales;f__Phaeosphaeriaceae;g__Ophiosphaerella;s__Ophiosphaerella_sp
OTU7897	3.7037	0.000139769	Saprotroph	k__Fungi;p__Basidiomycota;c__Agaricomycetes;o__Polyporales;f__Polyporaceae;g__Polyporus;s__Polyporus_arcularius
OTU9181	3.7037	0.000139769	Saprotroph	k__Fungi;p__Ascomycota;c__Ascomycota_class_Incertae_sedis;o__Ascomycota_order_Incertae_sedis;f__Ascomycota_family_Incertae_sedis;g__Dendrosporium
OTU7806	3.7037	0.000139769	Saprotroph	k__Fungi;p__Ascomycota;c__Dothideomycetes;o__Pleosporales;f__Montagnulaceae;g__Paraconiothyrium
OTU8940	3.7037	0.000139769	Saprotroph	k__Fungi;p__Ascomycota;c__Dothideomycetes;o__Pleosporales;f__Phaeosphaeriaceae;g__Phaeosphaeria;s__Phaeosphaeria_sp_SS_1624
OTU9433	3.7037	0.000139769	Saprotroph	k__Fungi;p__Ascomycota;c__Dothideomycetes;o__Pleosporales;f__Phaeosphaeriaceae;g__Phaeosphaeria;s__Phaeosphaeria_sp_SS_1624
OTU8876	3.7037	0.000139769	Saprotroph	k__Fungi;p__Ascomycota;c__Leotiomycetes;o__Helotiales;f__Helotiales_family_Incertae_sedis;g__Tetracladium;s__Tetracladium_marchalianum
OTU8944	3.7037	0.000139769	Saprotroph	k__Fungi;p__Ascomycota;c__Leotiomycetes;o__Helotiales;f__Rutstroemiaceae;g__Scleromitrula;s__Scleromitrula_candolleana
OTU7838	3.7037	0.000139769	Saprotroph	k__Fungi;p__Ascomycota;c__Orbiliomycetes;o__Orbiliales;f__Orbiliaceae;g__Arthrobotrys
OTU8496	3.7037	0.000139769	Saprotroph	k__Fungi;p__Ascomycota;c__Orbiliomycetes;o__Orbiliales;f__Orbiliaceae;g__Arthrobotrys
OTU6335	3.7037	0.000139769	Saprotroph	k__Fungi;p__Ascomycota;c__Sordariomycetes;o__Hypocreales;f__Nectriaceae;g__Gliocladiopsis;s__Gliocladiopsis_curvata
OTU7932	3.7037	0.000139769	Saprotroph	k__Fungi;p__Ascomycota;c__Sordariomycetes;o__Sordariomycetes_order_Incertae_sedis;f__Sordariomycetes_family_Incertae_sedis;g__Eucasphaeria;s__Eucasphaeria_capensis
OTU7651	3.7037	0.000139769	Saprotroph	k__Fungi;p__Ascomycota;c__Sordariomycetes;o__Sordariomycetes_order_Incertae_sedis;f__Sordariomycetes_family_Incertae_sedis;g__Myrmecridium
OTU6932	3.7037	0.000139769	Saprotroph	k__Fungi;p__Ascomycota;c__Sordariomycetes;o__Xylariales;f__Xylariaceae;g__Astrocystis;s__Astrocystis_cf_sublimbata_UFMGCB_5884
OTU5893	3.7037	0.000139769	Saprotroph	k__Fungi;p__Basidiomycota;c__Agaricomycetes;o__Auriculariales;f__unclassified_Auriculariales;g__unclassified_Auriculariales;s__uncultured_Exidiopsis
OTU1333	3.7037	0.000139769	Saprotroph	k__Fungi;p__Ascomycota;c__Sordariomycetes;o__Microascales;f__Halosphaeriaceae;g__unclassified_Halosphaeriaceae;s__Halosphaeriaceae_sp
OTU8844	3.7037	0.000139769	Saprotroph	k__Fungi;p__Ascomycota;c__Sordariomycetes;o__Sordariomycetes_order_Incertae_sedis;f__Annulatascaceae;g__Conlarium;s__Conlarium_sp
OTU4463	3.7037	9.31796e-05	Saprotroph	k__Fungi;p__Basidiomycota;c__Microbotryomycetes;o__Leucosporidiales;f__Leucosporidiaceae;g__Leucosporidiaceae_unclassified
OTU4321	3.7037	9.31796e-05	Saprotroph	k__Fungi;p__Basidiomycota;c__Agaricomycetes;o__Agaricales;f__Psathyrellaceae;g__Psathyrella;s__Psathyrella_sphaerocystis
OTU4963	3.7037	9.31796e-05	Saprotroph	k__Fungi;p__Ascomycota;c__Sordariomycetes;o__Melanosporales;f__Ceratostomataceae;g__Sphaerodes;s__Sphaerodes_sp_SMCD2220
OTU6131	3.7037	9.31796e-05	Saprotroph	k__Fungi;p__Ascomycota;c__Eurotiomycetes;o__Onygenales;f__Onygenaceae;g__Onygenaceae_unclassified
OTU9005	3.7037	9.31796e-05	Saprotroph	k__Fungi;p__Zygomycota;c__Zygomycota_class_Incertae_sedis;o__Kickxellales;f__Kickxellaceae;g__Ramicandelaber;s__Ramicandelaber_brevisporus
OTU10884	3.7037	9.31796e-05	Saprotroph	k__Fungi;p__Ascomycota;c__Sordariomycetes;o__Hypocreales;f__Hypocreales_family_Incertae_sedis;g__Emericellopsis;s__Emericellopsis_terricola
OTU7054	3.7037	9.31796e-05	Saprotroph	k__Fungi;p__Basidiomycota;c__Agaricomycetes;o__Polyporales;f__Meruliaceae;g__Steccherinum
OTU8582	3.7037	9.31796e-05	Saprotroph	k__Fungi;p__Basidiomycota;c__Agaricomycetes;o__Agaricales;f__Agaricaceae;g__Agaricaceae_unclassified
OTU6748	3.7037	9.31796e-05	Saprotroph	k__Fungi;p__Ascomycota;c__Sordariomycetes;o__Melanosporales;f__Ceratostomataceae;g__Sphaerodes;s__Sphaerodes_sp_SMCD2220
OTU10886	3.7037	9.31796e-05	Saprotroph	k__Fungi;p__Zygomycota;c__Zygomycota_class_Incertae_sedis;o__Kickxellales;f__Kickxellaceae;g__Ramicandelaber;s__Ramicandelaber_sp_HMH_2010b
OTU9093	3.7037	9.31796e-05	Saprotroph	k__Fungi;p__Ascomycota;c__Eurotiomycetes;o__Chaetothyriales;f__Herpotrichiellaceae;g__Rhinocladiella;s__Rhinocladiella_sp_EXP0525F
OTU6436	3.7037	9.31796e-05	Saprotroph	k__Fungi;p__Ascomycota;c__Ascomycota_class_Incertae_sedis;o__Ascomycota_order_Incertae_sedis;f__Ascomycota_family_Incertae_sedis;g__Staphylotrichum
OTU8231	3.7037	9.31796e-05	Saprotroph	k__Fungi;p__Ascomycota;c__Dothideomycetes;o__Pleosporales;f__Montagnulaceae;g__Paraconiothyrium
OTU10222	3.7037	9.31796e-05	Saprotroph	k__Fungi;p__Ascomycota;c__Sordariomycetes;o__Hypocreales;f__Hypocreales_family_Incertae_sedis;g__Gliomastix;s__Gliomastix_masseei
OTU7005	3.7037	9.31796e-05	Saprotroph	k__Fungi;p__Ascomycota;c__Sordariomycetes;o__Xylariales;f__Xylariaceae;g__Nodulisporium;s__Nodulisporium_sp
OTU7479	3.7037	9.31796e-05	Saprotroph	k__Fungi;p__Basidiomycota;c__Agaricomycetes;o__Auriculariales;f__Auriculariales_family_Incertae_sedis;g__Auricularia;s__Auricularia_polytricha
OTU8650	3.7037	9.31796e-05	Saprotroph	k__Fungi;p__Basidiomycota;c__Agaricomycetes;o__Hymenochaetales;f__Schizoporaceae;g__Hyphodontia;s__Hyphodontia_palmae
OTU10888	3.7037	9.31796e-05	Saprotroph	k__Fungi;p__Basidiomycota;c__Agaricomycetes;o__Polyporales;f__Meruliaceae;g__Podoscypha;s__Podoscypha_bolleana
OTU6636	3.7037	9.31796e-05	Saprotroph	k__Fungi;p__Basidiomycota;c__Agaricomycetes;o__Polyporales;f__Meruliaceae;g__Phlebia;s__Phlebia_rufa
OTU11054	3.7037	9.31796e-05	Saprotroph	k__Fungi;p__Basidiomycota;c__Agaricomycetes;o__Agaricales;f__Psathyrellaceae;g__Psathyrella;s__Psathyrella_sp
OTU7926	3.7037	9.31796e-05	Saprotroph	k__Fungi;p__Ascomycota;c__Sordariomycetes;o__Sordariales;f__Lasiosphaeriaceae;g__Cercophora;s__Cercophora_acanthigera
OTU8761	3.7037	9.31796e-05	Saprotroph	k__Fungi;p__Basidiomycota;c__Agaricomycetes;o__Agaricales;f__Psathyrellaceae;g__Coprinellus;s__Coprinellus_plagioporus
OTU8881	3.7037	9.31796e-05	Saprotroph	k__Fungi;p__Basidiomycota;c__Agaricomycetes;o__Agaricales;f__Psathyrellaceae;g__Coprinellus;s__Coprinellus_radians
OTU10845	3.7037	9.31796e-05	Saprotroph	k__Fungi;p__Basidiomycota;c__Agaricomycetes;o__Agaricales;f__Psathyrellaceae;g__Coprinopsis
OTU548	3.7037	9.31796e-05	Saprotroph	k__Fungi;p__Basidiomycota;c__Agaricomycetes;o__Agaricales;f__Psathyrellaceae;g__Coprinopsis;s__Coprinopsis_nivea
OTU10813	3.7037	9.31796e-05	Saprotroph	k__Fungi;p__Ascomycota;c__Eurotiomycetes;o__Onygenales;f__Onygenaceae;g__Amauroascus;s__Amauroascus_purpureus
OTU11101	3.7037	9.31796e-05	Saprotroph	k__Fungi;p__Ascomycota;c__Sordariomycetes;o__Sordariales;f__Chaetomiaceae;g__Thielavia;s__Thielavia_sp
OTU3724	3.7037	9.31796e-05	Saprotroph	k__Fungi;p__Ascomycota;c__Sordariomycetes;o__Sordariales;f__Lasiosphaeriaceae;g__Apiosordaria;s__Apiosordaria_sp
OTU4653	3.7037	9.31796e-05	Saprotroph	k__Fungi;p__Ascomycota;c__Sordariomycetes;o__Sordariales;f__Lasiosphaeriaceae;g__Apiosordaria;s__Apiosordaria_sp
OTU8525	3.7037	9.31796e-05	Saprotroph	k__Fungi;p__Ascomycota;c__Sordariomycetes;o__Microascales;f__Microascaceae;g__Scopulariopsis;s__Scopulariopsis_sp_A_4_1
OTU10740	3.7037	9.31796e-05	Saprotroph	k__Fungi;p__Ascomycota;c__Sordariomycetes;o__Sordariales;f__Cephalothecaceae;g__Cephalothecaceae_unclassified
OTU9993	3.7037	9.31796e-05	Saprotroph	k__Fungi;p__Ascomycota;c__Ascomycota_class_Incertae_sedis;o__Ascomycota_order_Incertae_sedis;f__Ascomycota_family_Incertae_sedis;g__Staphylotrichum;s__Staphylotrichum_sp
OTU4351	3.7037	9.31796e-05	Saprotroph	k__Fungi;p__Ascomycota;c__Dothideomycetes;o__Pleosporales;f__Didymosphaeriaceae;g__Roussoella
OTU10355	3.7037	9.31796e-05	Saprotroph	k__Fungi;p__Ascomycota;c__Dothideomycetes;o__Pleosporales;f__Didymosphaeriaceae;g__Roussoella;s__Roussoella_neopustulans
OTU9677	3.7037	9.31796e-05	Saprotroph	k__Fungi;p__Ascomycota;c__Dothideomycetes;o__Pleosporales;f__Lophiostomataceae;g__Lophiostoma;s__Lophiostoma_versicolor
OTU8112	3.7037	9.31796e-05	Saprotroph	k__Fungi;p__Ascomycota;c__Dothideomycetes;o__Pleosporales;f__Sporormiaceae;g__Westerdykella;s__Westerdykella_dispersa
OTU7468	3.7037	9.31796e-05	Saprotroph	k__Fungi;p__Ascomycota;c__Eurotiomycetes;o__Eurotiales;f__Trichocomaceae;g__Emericella
OTU5699	3.7037	9.31796e-05	Saprotroph	k__Fungi;p__Ascomycota;c__Eurotiomycetes;o__Eurotiales;f__Trichocomaceae;g__Talaromyces
OTU8882	3.7037	9.31796e-05	Saprotroph	k__Fungi;p__Ascomycota;c__Leotiomycetes;o__Helotiales;f__Rutstroemiaceae;g__Scleromitrula
OTU5805	3.7037	9.31796e-05	Saprotroph	k__Fungi;p__Ascomycota;c__Pezizomycetes;o__Pezizales;f__Pyronemataceae;g__Trichaleurina;s__Trichaleurina_celebica
OTU7876	3.7037	9.31796e-05	Saprotroph	k__Fungi;p__Ascomycota;c__Sordariomycetes;o__Hypocreales;f__Nectriaceae;g__Mariannaea;s__Mariannaea_superimposita
OTU9283	3.7037	9.31796e-05	Saprotroph	k__Fungi;p__Ascomycota;c__Sordariomycetes;o__Sordariomycetes_order_Incertae_sedis;f__Sordariomycetes_family_Incertae_sedis;g__Myrmecridium
OTU7649	3.7037	9.31796e-05	Saprotroph	k__Fungi;p__Ascomycota;c__Sordariomycetes;o__Sordariomycetes_order_Incertae_sedis;f__Sordariomycetes_family_Incertae_sedis;g__Myrmecridium;s__Myrmecridium_schulzeri
OTU9383	3.7037	9.31796e-05	Saprotroph	k__Fungi;p__Ascomycota;c__Sordariomycetes;o__Sordariomycetes_order_Incertae_sedis;f__Sordariomycetes_family_Incertae_sedis;g__Myrmecridium;s__Myrmecridium_schulzeri
OTU9642	3.7037	9.31796e-05	Saprotroph	k__Fungi;p__Basidiomycota;c__Agaricomycetes;o__Agaricales;f__Psathyrellaceae;g__Parasola;s__Parasola_auricoma
OTU10843	3.7037	9.31796e-05	Saprotroph	k__Fungi;p__Basidiomycota;c__Agaricomycetes;o__Agaricales;f__Tricholomataceae;g__Lepista;s__Lepista_nuda
OTU7070	3.7037	9.31796e-05	Saprotroph	k__Fungi;p__Basidiomycota;c__Agaricomycetes;o__Corticiales;f__Corticiaceae;g__Corticium
OTU6716	3.7037	9.31796e-05	Saprotroph	k__Fungi;p__Basidiomycota;c__Agaricomycetes;o__Polyporales;f__Meruliaceae;g__Hypochnicium;s__Hypochnicium_pini
OTU7497	3.7037	9.31796e-05	Saprotroph	k__Fungi;p__Basidiomycota;c__Agaricomycetes;o__Polyporales;f__Meruliaceae;g__Hypochnicium;s__Hypochnicium_pini
OTU7550	3.7037	9.31796e-05	Saprotroph	k__Fungi;p__Chytridiomycota;c__Blastocladiomycetes;o__Blastocladiales;f__Blastocladiaceae;g__Allomyces
OTU10611	3.7037	9.31796e-05	Saprotroph	k__Fungi;p__Chytridiomycota;c__Chytridiomycetes;o__Rhizophlyctidales;f__Rhizophlyctidaceae;g__Rhizophlyctis
OTU10511	3.7037	9.31796e-05	Saprotroph	k__Fungi;p__Zygomycota;c__Zygomycota_class_Incertae_sedis;o__Kickxellales;f__Kickxellaceae;g__Ramicandelaber
OTU6949	3.7037	9.31796e-05	Saprotroph	k__Fungi;p__Basidiomycota;c__Agaricomycetes;o__Agaricales;f__Agaricaceae;g__Agaricaceae_unclassified
OTU673	3.7037	9.31796e-05	Saprotroph	k__Fungi;p__Basidiomycota;c__Agaricomycetes;o__Agaricales;f__Agaricaceae;g__Coprinus;s__Coprinopsis_cordispora
OTU9774	3.7037	9.31796e-05	Saprotroph	k__Fungi;p__Ascomycota;c__Sordariomycetes;o__Microascales;f__Halosphaeriaceae;g__unclassified_Halosphaeriaceae;s__Halosphaeriaceae_sp
OTU9994	3.7037	9.31796e-05	Saprotroph	k__Fungi;p__Ascomycota;c__Sordariomycetes;o__Microascales;f__Halosphaeriaceae;g__unclassified_Halosphaeriaceae;s__Halosphaeriaceae_sp
OTU8731	3.7037	9.31796e-05	Saprotroph	k__Fungi;p__Ascomycota;c__Eurotiomycetes;o__Eurotiales;f__Trichocomaceae;g__Aspergillus;s__Aspergillus_ustus
OTU8333	3.7037	9.31796e-05	Saprotroph	k__Fungi;p__Basidiomycota;c__Agaricomycetes;o__Polyporales;f__Fomitopsidaceae;g__Postia;s__Postia_caesia
OTU6083	3.7037	9.31796e-05	Saprotroph	k__Fungi;p__Basidiomycota;c__Agaricomycetes;o__Polyporales;f__Meruliaceae;g__Phlebia;s__Phlebia_sp
OTU8545	3.7037	9.31796e-05	Saprotroph	k__Fungi;p__Basidiomycota;c__Agaricomycetes;o__Polyporales;f__Meruliaceae;g__Phlebia;s__Phlebia_sp_604
OTU9695	3.7037	9.31796e-05	Saprotroph	k__Fungi;p__Basidiomycota;c__Agaricomycetes;o__Polyporales;f__Meruliaceae;g__Phlebia;s__Phlebia_sp_604
OTU8730	3.7037	9.31796e-05	Saprotroph	k__Fungi;p__Basidiomycota;c__Agaricomycetes;o__Polyporales;f__Polyporaceae;g__Polyporaceae_unclassified
OTU8877	3.7037	9.31796e-05	Saprotroph	k__Fungi;p__Ascomycota;c__Sordariomycetes;o__Sordariomycetes_order_Incertae_sedis;f__Annulatascaceae;g__Conlarium;s__Conlarium_sp
OTU10727	3.7037	9.31796e-05	Saprotroph	k__Fungi;p__Ascomycota;c__Orbiliomycetes;o__Orbiliales;f__Orbiliaceae;g__unclassified_Orbiliaceae;s__Orbiliaceae_sp
OTU2161	1.85185	0.00535783	Saprotroph	k__Fungi;p__Chytridiomycota;c__Blastocladiomycetes;o__Blastocladiales;f__Catenariaceae;g__Catenaria;s__Catenaria_anguillulae
OTU2822	1.85185	0.00270221	Saprotroph	k__Fungi;p__Ascomycota;c__Leotiomycetes;o__Helotiales;f__Helotiales_family_Incertae_sedis;g__Xenopolyscytalum;s__Xenopolyscytalum_sp
OTU4664	1.85185	0.00186359	Saprotroph	k__Fungi;p__Ascomycota;c__Dothideomycetes;o__Pleosporales;f__Sporormiaceae;g__Preussia;s__Preussia_terricola
OTU3896	1.85185	0.000885206	Saprotroph	k__Fungi;p__Ascomycota;c__Dothideomycetes;o__Pleosporales;f__Phaeosphaeriaceae;g__Phaeosphaeria;s__Phaeosphaeria_sp_TMS_2011
OTU2673	1.85185	0.000792027	Saprotroph	k__Fungi;p__Ascomycota;c__Sordariomycetes;o__Sordariales;f__Lasiosphaeriaceae;g__Lasiosphaeriaceae_unclassified
OTU4107	1.85185	0.000605668	Saprotroph	k__Fungi;p__Ascomycota;c__Sordariomycetes;o__Sordariales;f__Lasiosphaeriaceae;g__unclassified_Lasiosphaeriaceae;s__Lasiosphaeriaceae_sp
OTU3700	1.85185	0.000605668	Saprotroph	k__Fungi;p__Ascomycota;c__Dothideomycetes;o__Capnodiales;f__Capnodiaceae;g__Capnodiaceae_unclassified
OTU3843	1.85185	0.000559078	Saprotroph	k__Fungi;p__Ascomycota;c__Dothideomycetes;o__Pleosporales;f__Sporormiaceae;g__Preussia;s__Preussia_terricola
OTU4404	1.85185	0.000559078	Saprotroph	k__Fungi;p__Ascomycota;c__Dothideomycetes;o__Pleosporales;f__Sporormiaceae;g__Preussia;s__Preussia_terricola
OTU4846	1.85185	0.000419308	Saprotroph	k__Fungi;p__Ascomycota;c__Sordariomycetes;o__Sordariales;f__Chaetomiaceae;g__Thielavia;s__Thielavia_terrestris
OTU8763	1.85185	0.000372718	Saprotroph	k__Fungi;p__Ascomycota;c__Sordariomycetes;o__Sordariales;f__Lasiosphaeriaceae;g__Podospora;s__Podospora_communis
OTU5481	1.85185	0.000326129	Saprotroph	k__Fungi;p__Ascomycota;c__Sordariomycetes;o__Sordariales;f__Cephalothecaceae;g__Phialemonium;s__Phialemonium_curvatum
OTU6446	1.85185	0.000326129	Saprotroph	k__Fungi;p__Ascomycota;c__Sordariomycetes;o__Sordariales;f__Lasiosphaeriaceae;g__Lasiosphaeriaceae_unclassified
OTU3677	1.85185	0.000279539	Saprotroph	k__Fungi;p__Ascomycota;c__Dothideomycetes;o__Capnodiales;f__Antennulariellaceae;g__Heteroconium;s__Heteroconium_triticicola
OTU6328	1.85185	0.000279539	Saprotroph	k__Fungi;p__Ascomycota;c__Dothideomycetes;o__Pleosporales;f__Phaeosphaeriaceae;g__Sclerostagonospora
OTU6657	1.85185	0.000279539	Saprotroph	k__Fungi;p__Chytridiomycota;c__Blastocladiomycetes;o__Blastocladiales;f__Catenariaceae;g__Catenophlyctis;s__Catenophlyctis_sp_JEL298
OTU7515	1.85185	0.000279539	Saprotroph	k__Fungi;p__Zygomycota;c__Zygomycota_class_Incertae_sedis;o__Kickxellales;f__Kickxellaceae;g__Ramicandelaber;s__Ramicandelaber_sp
OTU5769	1.85185	0.000232949	Saprotroph	k__Fungi;p__Ascomycota;c__Dothideomycetes;o__Pleosporales;f__Phaeosphaeriaceae;g__Sclerostagonospora
OTU5763	1.85185	0.000232949	Saprotroph	k__Fungi;p__Ascomycota;c__Dothideomycetes;o__Pleosporales;f__Tetraplosphaeriaceae;g__Triplosphaeria
OTU3533	1.85185	0.000232949	Saprotroph	k__Fungi;p__Ascomycota;c__Eurotiomycetes;o__Eurotiomycetes_order_Incertae_sedis;f__Monascaceae;g__Monascus;s__Monascus_purpureus
OTU5458	1.85185	0.000232949	Saprotroph	k__Fungi;p__Chytridiomycota;c__Blastocladiomycetes;o__Blastocladiales;f__Blastocladiaceae;g__Allomyces
OTU8537	1.85185	0.000232949	Saprotroph	k__Fungi;p__Basidiomycota;c__Agaricomycetes;o__Agaricales;f__Inocybaceae;g__Crepidotus;s__Crepidotus_sp
OTU7074	1.85185	0.000186359	Saprotroph	k__Fungi;p__Ascomycota;c__Dothideomycetes;o__Pleosporales;f__Sporormiaceae;g__Preussia
OTU8779	1.85185	0.000186359	Saprotroph	k__Fungi;p__Ascomycota;c__Ascomycota_class_Incertae_sedis;o__Ascomycota_order_Incertae_sedis;f__Ascomycota_family_Incertae_sedis;g__Leptodiscella;s__Leptodiscella_sp_F277786
OTU9274	1.85185	0.000186359	Saprotroph	k__Fungi;p__Ascomycota;c__Dothideomycetes;o__Pleosporales;f__Phaeosphaeriaceae;g__Phaeosphaeria;s__Phaeosphaeria_sp_20081120
OTU6911	1.85185	0.000186359	Saprotroph	k__Fungi;p__Ascomycota;c__Dothideomycetes;o__Pleosporales;f__Tetraplosphaeriaceae;g__Tetraplosphaeria
OTU7495	1.85185	0.000186359	Saprotroph	k__Fungi;p__Ascomycota;c__Dothideomycetes;o__Pleosporales;f__Tetraplosphaeriaceae;g__Triplosphaeria;s__Triplosphaeria_sp_KT_2546
OTU5507	1.85185	0.000186359	Saprotroph	k__Fungi;p__Ascomycota;c__Eurotiomycetes;o__Chaetothyriales;f__Herpotrichiellaceae;g__Cladophialophora;s__Cladophialophora_sp_R43C3
OTU6296	1.85185	0.000186359	Saprotroph	k__Fungi;p__Ascomycota;c__Eurotiomycetes;o__Chaetothyriales;f__Herpotrichiellaceae;g__Cladophialophora;s__Cladophialophora_sp_R43C3
OTU5819	1.85185	0.000186359	Saprotroph	k__Fungi;p__Ascomycota;c__Sordariomycetes;o__Hypocreales;f__Nectriaceae;g__Gliocephalotrichum;s__Gliocephalotrichum_cylindrosporum
OTU8742	1.85185	0.000186359	Saprotroph	k__Fungi;p__Ascomycota;c__Sordariomycetes;o__Sordariales;f__Cephalothecaceae;g__Cephalotheca;s__Cephalotheca_sulfurea
OTU6155	1.85185	0.000186359	Saprotroph	k__Fungi;p__Basidiomycota;c__Agaricomycetes;o__Auriculariales;f__Auriculariales_family_Incertae_sedis;g__Oliveonia;s__Oliveonia_pauxilla
OTU6652	1.85185	0.000186359	Saprotroph	k__Fungi;p__Chytridiomycota;c__Blastocladiomycetes;o__Blastocladiales;f__Blastocladiaceae;g__Allomyces;s__Allomyces_arbusculus
OTU6874	1.85185	0.000186359	Saprotroph	k__Fungi;p__Ascomycota;c__Orbiliomycetes;o__Orbiliales;f__Orbiliaceae;g__Orbiliaceae_unclassified
OTU1100	1.85185	0.000139769	Saprotroph	k__Fungi;p__Basidiomycota;c__Agaricomycetes;o__Agaricales;f__Psathyrellaceae;g__Psathyrellaceae_unclassified
OTU9176	1.85185	0.000139769	Saprotroph	k__Fungi;p__Ascomycota;c__Dothideomycetes;o__Pleosporales;f__Montagnulaceae;g__Paraconiothyrium
OTU7493	1.85185	0.000139769	Saprotroph	k__Fungi;p__Ascomycota;c__Pezizomycetes;o__Pezizales;f__Ascobolaceae;g__Ascobolus;s__Ascobolus_crenulatus
OTU11087	1.85185	0.000139769	Saprotroph	k__Fungi;p__Ascomycota;c__Dothideomycetes;o__Pleosporales;f__Sporormiaceae;g__Preussia;s__Preussia_antarctica
OTU6177	1.85185	0.000139769	Saprotroph	k__Fungi;p__Ascomycota;c__Dothideomycetes;o__Pleosporales;f__Sporormiaceae;g__Preussia;s__Preussia_antarctica
OTU7883	1.85185	0.000139769	Saprotroph	k__Fungi;p__Ascomycota;c__Dothideomycetes;o__Pleosporales;f__Sporormiaceae;g__Preussia;s__Preussia_sp
OTU6715	1.85185	0.000139769	Saprotroph	k__Fungi;p__Ascomycota;c__Dothideomycetes;o__Pleosporales;f__Sporormiaceae;g__unclassified_Sporormiaceae;s__Sporormiaceae_sp
OTU9318	1.85185	0.000139769	Saprotroph	k__Fungi;p__Ascomycota;c__Sordariomycetes;o__Sordariales;f__Sordariaceae;g__Sordariaceae_unclassified
OTU6240	1.85185	0.000139769	Saprotroph	k__Fungi;p__Ascomycota;c__Sordariomycetes;o__Sordariales;f__Cephalothecaceae;g__unclassified_Cephalothecaceae;s__Cephalothecaceae_sp
OTU8010	1.85185	0.000139769	Saprotroph	k__Fungi;p__Ascomycota;c__Pezizomycetes;o__Pezizales;f__Pyronemataceae;g__Scutellinia
OTU10536	1.85185	0.000139769	Saprotroph	k__Fungi;p__Ascomycota;c__Dothideomycetes;o__Pleosporales;f__Massarinaceae;g__Saccharicola;s__Saccharicola_sp
OTU9335	1.85185	0.000139769	Saprotroph	k__Fungi;p__Ascomycota;c__Dothideomycetes;o__Pleosporales;f__Pleosporales_family_Incertae_sedis;g__Ochrocladosporium;s__Ochrocladosporium_elatum
OTU5443	1.85185	0.000139769	Saprotroph	k__Fungi;p__Ascomycota;c__Orbiliomycetes;o__Orbiliales;f__Orbiliaceae;g__Dactylellina;s__Dactylellina_phymatopaga
OTU7586	1.85185	0.000139769	Saprotroph	k__Fungi;p__Ascomycota;c__Sordariomycetes;o__Hypocreales;f__Hypocreales_family_Incertae_sedis;g__Myrothecium
OTU6811	1.85185	0.000139769	Saprotroph	k__Fungi;p__Ascomycota;c__Sordariomycetes;o__Hypocreales;f__Nectriaceae;g__Gliocephalotrichum;s__Gliocephalotrichum_cylindrosporum
OTU6967	1.85185	0.000139769	Saprotroph	k__Fungi;p__Ascomycota;c__Sordariomycetes;o__Hypocreales;f__Nectriaceae;g__Mariannaea;s__Mariannaea_camptospora
OTU10863	1.85185	0.000139769	Saprotroph	k__Fungi;p__Basidiomycota;c__Agaricomycetes;o__Agaricales;f__Bolbitiaceae;g__Conocybe;s__Conocybe_subpubescens
OTU10969	1.85185	0.000139769	Saprotroph	k__Fungi;p__Basidiomycota;c__Agaricomycetes;o__Agaricales;f__Marasmiaceae;g__Gymnopus;s__Gymnopus_menehune
OTU8358	1.85185	0.000139769	Saprotroph	k__Fungi;p__Zygomycota;c__Zygomycota_class_Incertae_sedis;o__Kickxellales;f__Kickxellaceae;g__Linderina;s__Linderina_macrospora
OTU6735	1.85185	0.000139769	Saprotroph	k__Fungi;p__Basidiomycota;c__Agaricomycetes;o__Agaricales;f__Inocybaceae;g__Simocybe
OTU5613	1.85185	9.31796e-05	Saprotroph	k__Fungi;p__Basidiomycota;c__Agaricomycetes;o__Agaricales;f__Psathyrellaceae;g__unclassified_Psathyrellaceae;s__Psathyrellaceae_sp
OTU4273	1.85185	9.31796e-05	Saprotroph	k__Fungi;p__Ascomycota;c__Sordariomycetes;o__Microascales;f__Halosphaeriaceae;g__unclassified_Halosphaeriaceae;s__Halosphaeriaceae_sp
OTU7280	1.85185	9.31796e-05	Saprotroph	k__Fungi;p__Ascomycota;c__Sordariomycetes;o__Sordariomycetes_order_Incertae_sedis;f__Apiosporaceae;g__Arthrinium;s__Arthrinium_marii
OTU3667	1.85185	9.31796e-05	Saprotroph	k__Fungi;p__Basidiomycota;c__Agaricomycetes;o__Agaricales;f__Psathyrellaceae;g__Coprinellus;s__Coprinellus_sp
OTU10849	1.85185	9.31796e-05	Saprotroph	k__Fungi;p__Basidiomycota;c__Agaricomycetes;o__Agaricales;f__Pterulaceae;g__Pterula;s__Pterula_echo
OTU10865	1.85185	9.31796e-05	Saprotroph	k__Fungi;p__Basidiomycota;c__Agaricomycetes;o__Trechisporales;f__Hydnodontaceae;g__Trechispora;s__Trechispora_sp
OTU5427	1.85185	9.31796e-05	Saprotroph	k__Fungi;p__Basidiomycota;c__Agaricomycetes;o__Agaricales;f__Psathyrellaceae;g__Psathyrella;s__Psathyrella_pygmaea
OTU4081	1.85185	9.31796e-05	Saprotroph	k__Fungi;p__Basidiomycota;c__Agaricomycetes;o__Agaricales;f__Agaricales_family_Incertae_sedis;g__Panaeolus;s__Panaeolus_papilionaceus_var_capitatocystis
OTU11083	1.85185	9.31796e-05	Saprotroph	k__Fungi;p__Ascomycota;c__Dothideomycetes;o__Pleosporales;f__Sporormiaceae;g__Sporormiaceae_unclassified
OTU4165	1.85185	9.31796e-05	Saprotroph	k__Fungi;p__Ascomycota;c__Pezizomycetes;o__Pezizales;f__Ascobolaceae;g__unclassified_Ascobolaceae;s__Ascobolaceae_sp
OTU9490	1.85185	9.31796e-05	Saprotroph	k__Fungi;p__Ascomycota;c__Sordariomycetes;o__Microascales;f__Microascaceae;g__Kernia;s__Kernia_pachypleura
OTU7891	1.85185	9.31796e-05	Saprotroph	k__Fungi;p__Basidiomycota;c__Tremellomycetes;o__Filobasidiales;f__Filobasidiaceae;g__Filobasidium;s__Filobasidium_uniguttulatum
OTU10446	1.85185	9.31796e-05	Saprotroph	k__Fungi;p__Ascomycota;c__Ascomycota_class_Incertae_sedis;o__Ascomycota_order_Incertae_sedis;f__Ascomycota_family_Incertae_sedis;g__Staphylotrichum;s__Staphylotrichum_coccosporum
OTU5895	1.85185	9.31796e-05	Saprotroph	k__Fungi;p__Ascomycota;c__Dothideomycetes;o__Pleosporales;f__Montagnulaceae;g__Paraconiothyrium;s__Paraconiothyrium_variabile
OTU5873	1.85185	9.31796e-05	Saprotroph	k__Fungi;p__Ascomycota;c__Dothideomycetes;o__Pleosporales;f__Tetraplosphaeriaceae;g__Tetraplosphaeria;s__Tetraplosphaeria_nagasakiensis
OTU10514	1.85185	9.31796e-05	Saprotroph	k__Fungi;p__Ascomycota;c__Eurotiomycetes;o__Eurotiales;f__Trichocomaceae;g__Sagenomella;s__Sagenomella_sp_ASR_61
OTU4333	1.85185	9.31796e-05	Saprotroph	k__Fungi;p__Ascomycota;c__Eurotiomycetes;o__Eurotiales;f__Trichocomaceae;g__Talaromyces;s__Talaromyces_ohiensis
OTU9287	1.85185	9.31796e-05	Saprotroph	k__Fungi;p__Ascomycota;c__Eurotiomycetes;o__Eurotiales;f__Trichocomaceae;g__Talaromyces;s__Talaromyces_subinflatus
OTU9509	1.85185	9.31796e-05	Saprotroph	k__Fungi;p__Ascomycota;c__Leotiomycetes;o__Helotiales;f__Helotiales_family_Incertae_sedis;g__Tetracladium;s__Tetracladium_furcatum
OTU10787	1.85185	9.31796e-05	Saprotroph	k__Fungi;p__Ascomycota;c__Orbiliomycetes;o__Orbiliales;f__Orbiliaceae;g__Dactylellina;s__Dactylellina_drechsleri
OTU6467	1.85185	9.31796e-05	Saprotroph	k__Fungi;p__Ascomycota;c__Sordariomycetes;o__Hypocreales;f__Hypocreales_family_Incertae_sedis;g__Myrothecium
OTU6552	1.85185	9.31796e-05	Saprotroph	k__Fungi;p__Ascomycota;c__Sordariomycetes;o__Hypocreales;f__Niessliaceae;g__Monocillium;s__Monocillium_indicum
OTU6235	1.85185	9.31796e-05	Saprotroph	k__Fungi;p__Ascomycota;c__Sordariomycetes;o__Hypocreales;f__Niessliaceae;g__Monocillium;s__Monocillium_indicum
OTU8662	1.85185	9.31796e-05	Saprotroph	k__Fungi;p__Ascomycota;c__Sordariomycetes;o__Hypocreales;f__Niessliaceae;g__Monocillium;s__Monocillium_indicum
OTU9279	1.85185	9.31796e-05	Saprotroph	k__Fungi;p__Ascomycota;c__Sordariomycetes;o__Hypocreales;f__Niessliaceae;g__Monocillium;s__Monocillium_indicum
OTU9499	1.85185	9.31796e-05	Saprotroph	k__Fungi;p__Ascomycota;c__Sordariomycetes;o__Hypocreales;f__Niessliaceae;g__Monocillium;s__Monocillium_indicum
OTU8838	1.85185	9.31796e-05	Saprotroph	k__Fungi;p__Basidiomycota;c__Agaricomycetes;o__Cantharellales;f__Botryobasidiaceae;g__Haplotrichum;s__Haplotrichum_curtisii
OTU3444	1.85185	9.31796e-05	Saprotroph	k__Fungi;p__Ascomycota;c__Sordariomycetes;o__Sordariales;f__Lasiosphaeriaceae;g__Lasiosphaeriaceae_unclassified
OTU9690	1.85185	9.31796e-05	Saprotroph	k__Fungi;p__Ascomycota;c__Ascomycota_class_Incertae_sedis;o__Ascomycota_order_Incertae_sedis;f__Ascomycota_family_Incertae_sedis;g__Phaeoisaria;s__Phaeoisaria_clematidis
OTU6852	1.85185	9.31796e-05	Saprotroph	k__Fungi;p__Basidiomycota;c__Agaricomycetes;o__Polyporales;f__Fomitopsidaceae;g__Postia;s__Postia_guttulata
OTU8309	1.85185	9.31796e-05	Saprotroph	k__Fungi;p__Basidiomycota;c__Agaricomycetes;o__Trechisporales;f__Hydnodontaceae;g__Trechispora
OTU5349	1.85185	4.65898e-05	Saprotroph	k__Fungi;p__Ascomycota;c__Sordariomycetes;o__Hypocreales;f__Niessliaceae;g__Monocillium;s__Monocillium_indicum
OTU9339	1.85185	4.65898e-05	Saprotroph	k__Fungi;p__Zygomycota;c__Zygomycota_class_Incertae_sedis;o__Kickxellales;f__Kickxellaceae;g__Ramicandelaber;s__Ramicandelaber_longisporus
OTU7764	1.85185	4.65898e-05	Saprotroph	k__Fungi;p__Basidiomycota;c__Agaricomycetes;o__Polyporales;f__Meruliaceae;g__Steccherinum
OTU8305	1.85185	4.65898e-05	Saprotroph	k__Fungi;p__Basidiomycota;c__Agaricomycetes;o__Agaricales;f__Strophariaceae;g__Psilocybe
OTU1656	1.85185	4.65898e-05	Saprotroph	k__Fungi;p__Ascomycota;c__Eurotiomycetes;o__Eurotiales;f__Trichocomaceae;g__Phialosimplex
OTU7242	1.85185	4.65898e-05	Saprotroph	k__Fungi;p__Basidiomycota;c__Agaricomycetes;o__Agaricales;f__Bolbitiaceae;g__Conocybe
OTU2449	1.85185	4.65898e-05	Saprotroph	k__Fungi;p__Basidiomycota;c__Agaricomycetes;o__Agaricales;f__Psathyrellaceae;g__Coprinellus;s__Coprinellus_radians
OTU6101	1.85185	4.65898e-05	Saprotroph	k__Fungi;p__Ascomycota;c__Sordariomycetes;o__Sordariales;f__Chaetomiaceae;g__Thielavia;s__Thielavia_arenaria
OTU8840	1.85185	4.65898e-05	Saprotroph	k__Fungi;p__Ascomycota;c__Sordariomycetes;o__Sordariales;f__Chaetomiaceae;g__Thielavia;s__Thielavia_arenaria
OTU5765	1.85185	4.65898e-05	Saprotroph	k__Fungi;p__Ascomycota;c__Dothideomycetes;o__Pleosporales;f__Phaeosphaeriaceae;g__Ophiosphaerella;s__Ophiosphaerella_sp
OTU10719	1.85185	4.65898e-05	Saprotroph	k__Fungi;p__Ascomycota;c__Sordariomycetes;o__Sordariomycetes_order_Incertae_sedis;f__Sordariomycetes_family_Incertae_sedis;g__Myrmecridium;s__Myrmecridium_schulzeri
OTU8989	1.85185	4.65898e-05	Saprotroph	k__Fungi;p__Ascomycota;c__Eurotiomycetes;o__Chaetothyriales;f__Herpotrichiellaceae;g__Rhinocladiella;s__Rhinocladiella_sp
OTU9674	1.85185	4.65898e-05	Saprotroph	k__Fungi;p__Ascomycota;c__Eurotiomycetes;o__Onygenales;f__Gymnoascaceae;g__Gymnoascus;s__Gymnoascus_sp
OTU6159	1.85185	4.65898e-05	Saprotroph	k__Fungi;p__Ascomycota;c__Orbiliomycetes;o__Orbiliales;f__Orbiliaceae;g__Arthrobotrys;s__Arthrobotrys_sp_YMF101884
OTU7990	1.85185	4.65898e-05	Saprotroph	k__Fungi;p__Ascomycota;c__Dothideomycetes;o__Pleosporales;f__Didymosphaeriaceae;g__Roussoella
OTU10715	1.85185	4.65898e-05	Saprotroph	k__Fungi;p__Ascomycota;c__Dothideomycetes;o__Pleosporales;f__Leptosphaeriaceae;g__Subplenodomus
OTU9003	1.85185	4.65898e-05	Saprotroph	k__Fungi;p__Basidiomycota;c__Agaricomycetes;o__Agaricales;f__Bolbitiaceae;g__Conocybe;s__Conocybe_dunensis
OTU10396	1.85185	4.65898e-05	Saprotroph	k__Fungi;p__Chytridiomycota;c__Blastocladiomycetes;o__Blastocladiales;f__Blastocladiaceae;g__Allomyces;s__Allomyces_arbusculus
OTU5961	1.85185	4.65898e-05	Saprotroph	k__Fungi;p__Basidiomycota;c__Agaricomycetes;o__Polyporales;f__Fomitopsidaceae;g__Postia;s__Postia_balsamea
OTU7354	1.85185	4.65898e-05	Saprotroph	k__Fungi;p__Ascomycota;c__Dothideomycetes;o__Pleosporales;f__Massarinaceae;g__Saccharicola
OTU7577	1.85185	4.65898e-05	Saprotroph	k__Fungi;p__Ascomycota;c__Leotiomycetes;o__Helotiales;f__Helotiales_family_Incertae_sedis;g__Tetracladium
OTU8459	1.85185	4.65898e-05	Saprotroph	k__Fungi;p__Ascomycota;c__Sordariomycetes;o__Hypocreales;f__Hypocreales_family_Incertae_sedis;g__Myrothecium;s__Myrothecium_sp_REF175
OTU9821	1.85185	4.65898e-05	Saprotroph	k__Fungi;p__Ascomycota;c__Sordariomycetes;o__Xylariales;f__Xylariaceae;g__Nemania;s__Nemania_sp_1_MJ_2014
OTU10913	1.85185	4.65898e-05	Saprotroph	k__Fungi;p__Basidiomycota;c__Agaricomycetes;o__Agaricales;f__Entolomataceae;g__Clitopilus;s__Clitopilus_sp
OTU10571	1.85185	4.65898e-05	Saprotroph	k__Fungi;p__Ascomycota;c__Leotiomycetes;o__Helotiales;f__Helotiaceae;g__Dimorphospora;s__Dimorphospora_sp
OTU10483	1.85185	4.65898e-05	Saprotroph	k__Fungi;p__Ascomycota;c__Sordariomycetes;o__Hypocreales;f__Hypocreales_family_Incertae_sedis;g__Myrothecium;s__Myrothecium_prestonii
OTU10885	1.85185	4.65898e-05	Saprotroph	k__Fungi;p__Zygomycota;c__Zygomycota_class_Incertae_sedis;o__Kickxellales;f__Kickxellaceae;g__Ramicandelaber
OTU5993	1.85185	4.65898e-05	Saprotroph	k__Fungi;p__Ascomycota;c__Sordariomycetes;o__Sordariales;f__Lasiosphaeriaceae;g__Podospora;s__Podospora_pyriformis
OTU9342	1.85185	4.65898e-05	Saprotroph	k__Fungi;p__Basidiomycota;c__Agaricomycetes;o__Agaricales;f__Psathyrellaceae;g__Coprinopsis;s__Coprinopsis_echinospora
OTU10392	1.85185	4.65898e-05	Saprotroph	k__Fungi;p__Basidiomycota;c__Agaricomycetes;o__Agaricales;f__Psathyrellaceae;g__Coprinopsis;s__Coprinopsis_narcotica
OTU10458	1.85185	4.65898e-05	Saprotroph	k__Fungi;p__Ascomycota;c__Eurotiomycetes;o__Onygenales;f__Onygenaceae;g__Amauroascus;s__Amauroascus_purpureus
OTU7994	1.85185	4.65898e-05	Saprotroph	k__Fungi;p__Ascomycota;c__Sordariomycetes;o__Microascales;f__Microascaceae;g__Scopulariopsis;s__Scopulariopsis_sp_A_4_1
OTU7833	1.85185	4.65898e-05	Saprotroph	k__Fungi;p__Basidiomycota;c__Agaricomycetes;o__Agaricales;f__Agaricaceae;g__Lycoperdon
OTU8464	1.85185	4.65898e-05	Saprotroph	k__Fungi;p__Ascomycota;c__Dothideomycetes;o__Capnodiales;f__Capnodiaceae;g__Capnodium;s__Capnodium_sp
OTU8794	1.85185	4.65898e-05	Saprotroph	k__Fungi;p__Ascomycota;c__Dothideomycetes;o__Capnodiales;f__Mycosphaerellaceae;g__Uwebraunia;s__Uwebraunia_musae
OTU8094	1.85185	4.65898e-05	Saprotroph	k__Fungi;p__Ascomycota;c__Eurotiomycetes;o__Eurotiales;f__Thermoascaceae;g__Thermoascus;s__Thermoascus_crustaceus
OTU6162	1.85185	4.65898e-05	Saprotroph	k__Fungi;p__Ascomycota;c__Eurotiomycetes;o__Eurotiales;f__Trichocomaceae;g__Phialosimplex;s__Phialosimplex_caninus
OTU11084	1.85185	4.65898e-05	Saprotroph	k__Fungi;p__Ascomycota;c__Leotiomycetes;o__Helotiales;f__Helotiaceae;g__Articulospora;s__Articulospora_sp
OTU8077	1.85185	4.65898e-05	Saprotroph	k__Fungi;p__Ascomycota;c__Pezizomycetes;o__Pezizales;f__Pyronemataceae;g__Ramsbottomia;s__Ramsbottomia_asperior
OTU10651	1.85185	4.65898e-05	Saprotroph	k__Fungi;p__Ascomycota;c__Sordariomycetes;o__Hypocreales;f__Bionectriaceae;g__Stephanonectria
OTU7483	1.85185	4.65898e-05	Saprotroph	k__Fungi;p__Ascomycota;c__Sordariomycetes;o__Sordariales;f__Cephalothecaceae;g__Cephalotheca;s__Cephalotheca_foveolata
OTU8268	1.85185	4.65898e-05	Saprotroph	k__Fungi;p__Ascomycota;c__Sordariomycetes;o__Sordariales;f__Cephalothecaceae;g__Phialemonium;s__Phialemonium_atrogriseum
OTU10864	1.85185	4.65898e-05	Saprotroph	k__Fungi;p__Ascomycota;c__Sordariomycetes;o__Xylariales;f__Xylariaceae;g__Hypoxylon;s__Hypoxylon_cf_archeri_ST2527
OTU9269	1.85185	4.65898e-05	Saprotroph	k__Fungi;p__Basidiomycota;c__Agaricomycetes;o__Polyporales;f__Meruliaceae;g__Steccherinum
OTU6167	1.85185	4.65898e-05	Saprotroph	k__Fungi;p__Ascomycota;c__Sordariomycetes;o__Sordariales;f__Lasiosphaeriaceae;g__Lasiosphaeriaceae_unclassified
OTU8633	1.85185	4.65898e-05	Saprotroph	k__Fungi;p__Basidiomycota;c__Agaricomycetes;o__Polyporales;f__Meruliaceae;g__Phlebia;s__Phlebia_acanthocystis
OTU9918	1.85185	4.65898e-05	Saprotroph	k__Fungi;p__Basidiomycota;c__Agaricomycetes;o__Polyporales;f__Phanerochaetaceae;g__Phanerochaete
OTU10273	1.85185	4.65898e-05	Saprotroph	k__Fungi;p__Basidiomycota;c__Agaricomycetes;o__Polyporales;f__Polyporaceae;g__Perenniporia
OTU9260	1.85185	4.65898e-05	Saprotroph	k__Fungi;p__Basidiomycota;c__Agaricomycetes;o__Trechisporales;f__Hydnodontaceae;g__Trechispora
OTU8817	1.85185	4.65898e-05	Saprotroph	k__Fungi;p__Basidiomycota;c__Agaricomycetes;o__Trechisporales;f__Hydnodontaceae;g__Trechispora;s__Trechispora_cohaerens
OTU7024	1.85185	4.65898e-05	Saprotroph	k__Fungi;p__Ascomycota;c__Leotiomycetes;o__Helotiales;f__Helotiales_family_Incertae_sedis;g__Scytalidium
OTU9459	1.85185	4.65898e-05	Saprotroph	k__Fungi;p__Basidiomycota;c__Agaricomycetes;o__Polyporales;f__Fomitopsidaceae;g__Dacryobolus;s__Dacryobolus_karstenii
OTU6377	1.85185	4.65898e-05	Saprotroph	k__Fungi;p__Ascomycota;c__Sordariomycetes;o__Sordariales;f__Lasiosphaeriaceae;g__Cercophora;s__Cercophora_sulphurella
OTU1470	1.85185	4.65898e-05	Saprotroph	k__Fungi;p__Ascomycota;c__Sordariomycetes;o__Sordariales;f__Lasiosphaeriaceae;g__Podospora;s__Podospora_appendiculata
OTU9461	1.85185	4.65898e-05	Saprotroph	k__Fungi;p__Ascomycota;c__Dothideomycetes;o__Pleosporales;f__Sporormiaceae;g__Preussia;s__Preussia_sp
OTU8970	1.85185	4.65898e-05	Saprotroph	k__Fungi;p__Ascomycota;c__Dothideomycetes;o__Pleosporales;f__Sporormiaceae;g__Preussia;s__Preussia_terricola
OTU9217	1.85185	4.65898e-05	Saprotroph	k__Fungi;p__Basidiomycota;c__Agaricomycetes;o__Agaricales;f__Psathyrellaceae;g__Coprinellus;s__Coprinellus_sp_2Di102_1
OTU8022	1.85185	4.65898e-05	Saprotroph	k__Fungi;p__Basidiomycota;c__Agaricomycetes;o__Agaricales;f__Psathyrellaceae;g__Psathyrellaceae_unclassified
OTU8788	1.85185	4.65898e-05	Saprotroph	k__Fungi;p__Ascomycota;c__Eurotiomycetes;o__Onygenales;f__Onygenales_family_Incertae_sedis;g__Arachnotheca;s__Arachnotheca_glomerata
OTU2541	1.85185	4.65898e-05	Saprotroph	k__Fungi;p__Ascomycota;c__Pezizomycetes;o__Pezizales;f__Ascobolaceae;g__Ascobolaceae_unclassified
OTU10368	1.85185	4.65898e-05	Saprotroph	k__Fungi;p__Ascomycota;c__Sordariomycetes;o__Sordariales;f__Lasiosphaeriaceae;g__Apiosordaria;s__Apiosordaria_sp
OTU9600	1.85185	4.65898e-05	Saprotroph	k__Fungi;p__Ascomycota;c__Sordariomycetes;o__Sordariomycetes_order_Incertae_sedis;f__Apiosporaceae;g__Arthrinium;s__Arthrinium_malaysianum
OTU10808	1.85185	4.65898e-05	Saprotroph	k__Fungi;p__Basidiomycota;c__Agaricomycetes;o__Agaricales;f__Agaricaceae;g__Lepiota;s__Lepiota_cf_aspera_MFLU_09_0181
OTU8700	1.85185	4.65898e-05	Saprotroph	k__Fungi;p__Basidiomycota;c__Agaricomycetes;o__Agaricales;f__Pluteaceae;g__Volvariella
OTU8394	1.85185	4.65898e-05	Saprotroph	k__Fungi;p__Basidiomycota;c__Agaricomycetes;o__Geastrales;f__Geastraceae;g__Geastrum;s__Geastrum_smardae
OTU5023	1.85185	4.65898e-05	Saprotroph	k__Fungi;p__Ascomycota;c__Pezizomycetes;o__Pezizales;f__Pyronemataceae;g__Scutellinia;s__Scutellinia_torrentis
OTU1579	1.85185	4.65898e-05	Saprotroph	k__Fungi;p__Ascomycota;c__Pezizomycetes;o__Pezizales;f__Pyronemataceae;g__Scutellinia;s__Scutellinia_vitreola
OTU7637	1.85185	4.65898e-05	Saprotroph	k__Fungi;p__Ascomycota;c__Ascomycota_class_Incertae_sedis;o__Ascomycota_order_Incertae_sedis;f__Ascomycota_family_Incertae_sedis;g__Calcarisporiella;s__Calcarisporiella_sp
OTU6820	1.85185	4.65898e-05	Saprotroph	k__Fungi;p__Ascomycota;c__Ascomycota_class_Incertae_sedis;o__Ascomycota_order_Incertae_sedis;f__Ascomycota_family_Incertae_sedis;g__Hansfordia;s__Hansfordia_pulvinata
OTU9665	1.85185	4.65898e-05	Saprotroph	k__Fungi;p__Ascomycota;c__Ascomycota_class_Incertae_sedis;o__Ascomycota_order_Incertae_sedis;f__Ascomycota_family_Incertae_sedis;g__Leptodiscella
OTU4777	1.85185	4.65898e-05	Saprotroph	k__Fungi;p__Ascomycota;c__Ascomycota_class_Incertae_sedis;o__Ascomycota_order_Incertae_sedis;f__Ascomycota_family_Incertae_sedis;g__Staphylotrichum;s__Staphylotrichum_coccosporum
OTU32	1.85185	4.65898e-05	Saprotroph	k__Fungi;p__Ascomycota;c__Ascomycota_class_Incertae_sedis;o__Ascomycota_order_Incertae_sedis;f__Ascomycota_family_Incertae_sedis;g__Staphylotrichum;s__Staphylotrichum_sp
OTU10258	1.85185	4.65898e-05	Saprotroph	k__Fungi;p__Ascomycota;c__Dothideomycetes;o__Capnodiales;f__Capnodiales_family_Incertae_sedis;g__Capnobotryella;s__Capnobotryella_renispora
OTU8971	1.85185	4.65898e-05	Saprotroph	k__Fungi;p__Ascomycota;c__Dothideomycetes;o__Patellariales;f__Patellariaceae;g__Rhytidhysteron;s__Rhytidhysteron_rufulum
OTU322	1.85185	4.65898e-05	Saprotroph	k__Fungi;p__Ascomycota;c__Dothideomycetes;o__Pleosporales;f__Didymosphaeriaceae;g__Roussoella;s__Roussoella_neopustulans
OTU9237	1.85185	4.65898e-05	Saprotroph	k__Fungi;p__Ascomycota;c__Dothideomycetes;o__Pleosporales;f__Lophiostomataceae;g__Lophiostoma
OTU9356	1.85185	4.65898e-05	Saprotroph	k__Fungi;p__Ascomycota;c__Dothideomycetes;o__Pleosporales;f__Lophiostomataceae;g__Lophiostoma
OTU9643	1.85185	4.65898e-05	Saprotroph	k__Fungi;p__Ascomycota;c__Dothideomycetes;o__Pleosporales;f__Montagnulaceae;g__Paraconiothyrium;s__Paraconiothyrium_variabile
OTU10983	1.85185	4.65898e-05	Saprotroph	k__Fungi;p__Ascomycota;c__Dothideomycetes;o__Pleosporales;f__Montagnulaceae;g__Paraphaeosphaeria;s__Paraphaeosphaeria_sp_MDC2_5
OTU9201	1.85185	4.65898e-05	Saprotroph	k__Fungi;p__Ascomycota;c__Dothideomycetes;o__Pleosporales;f__Phaeosphaeriaceae;g__Ophiosphaerella;s__Ophiosphaerella_herpotricha
OTU8641	1.85185	4.65898e-05	Saprotroph	k__Fungi;p__Ascomycota;c__Dothideomycetes;o__Pleosporales;f__Phaeosphaeriaceae;g__Phaeosphaeria;s__Phaeosphaeria_sp_SS_1624
OTU9194	1.85185	4.65898e-05	Saprotroph	k__Fungi;p__Ascomycota;c__Dothideomycetes;o__Pleosporales;f__Phaeosphaeriaceae;g__Phaeosphaeria;s__Phaeosphaeria_sp_SS_1624
OTU9099	1.85185	4.65898e-05	Saprotroph	k__Fungi;p__Ascomycota;c__Dothideomycetes;o__Pleosporales;f__Pleosporales_family_Incertae_sedis;g__Dictyosporium
OTU9544	1.85185	4.65898e-05	Saprotroph	k__Fungi;p__Ascomycota;c__Dothideomycetes;o__Pleosporales;f__Pleosporales_family_Incertae_sedis;g__Peyronellaea;s__Peyronellaea_glomerata
OTU8820	1.85185	4.65898e-05	Saprotroph	k__Fungi;p__Ascomycota;c__Dothideomycetes;o__Pleosporales;f__Pleosporales_family_Incertae_sedis;g__Peyronellaea;s__Peyronellaea_sp_Macof_05
OTU7000	1.85185	4.65898e-05	Saprotroph	k__Fungi;p__Ascomycota;c__Dothideomycetes;o__Pleosporales;f__Sporormiaceae;g__Westerdykella
OTU9528	1.85185	4.65898e-05	Saprotroph	k__Fungi;p__Ascomycota;c__Eurotiomycetes;o__Chaetothyriales;f__Herpotrichiellaceae;g__Cladophialophora
OTU7920	1.85185	4.65898e-05	Saprotroph	k__Fungi;p__Ascomycota;c__Eurotiomycetes;o__Chaetothyriales;f__Herpotrichiellaceae;g__Cladophialophora
OTU9094	1.85185	4.65898e-05	Saprotroph	k__Fungi;p__Ascomycota;c__Eurotiomycetes;o__Chaetothyriales;f__Herpotrichiellaceae;g__Cladophialophora
OTU8933	1.85185	4.65898e-05	Saprotroph	k__Fungi;p__Ascomycota;c__Eurotiomycetes;o__Chaetothyriales;f__Herpotrichiellaceae;g__Cladophialophora;s__Cladophialophora_sp_TRN488
OTU9375	1.85185	4.65898e-05	Saprotroph	k__Fungi;p__Ascomycota;c__Eurotiomycetes;o__Chaetothyriales;f__Herpotrichiellaceae;g__Cladophialophora;s__Cladophialophora_sp_TRN488
OTU10453	1.85185	4.65898e-05	Saprotroph	k__Fungi;p__Ascomycota;c__Eurotiomycetes;o__Eurotiales;f__Trichocomaceae;g__Byssochlamys;s__Byssochlamys_spectabilis
OTU7890	1.85185	4.65898e-05	Saprotroph	k__Fungi;p__Ascomycota;c__Eurotiomycetes;o__Eurotiales;f__Trichocomaceae;g__Sagenomella;s__Sagenomella_diversispora
OTU9748	1.85185	4.65898e-05	Saprotroph	k__Fungi;p__Ascomycota;c__Eurotiomycetes;o__Eurotiales;f__Trichocomaceae;g__Talaromyces;s__Talaromyces_minioluteus
OTU10847	1.85185	4.65898e-05	Saprotroph	k__Fungi;p__Ascomycota;c__Eurotiomycetes;o__Eurotiales;f__Trichocomaceae;g__Talaromyces;s__Talaromyces_rugulosus
OTU9467	1.85185	4.65898e-05	Saprotroph	k__Fungi;p__Ascomycota;c__Eurotiomycetes;o__Onygenales;f__Ajellomycetaceae;g__Spiromastix;s__Spiromastix_warcupii
OTU9541	1.85185	4.65898e-05	Saprotroph	k__Fungi;p__Ascomycota;c__Eurotiomycetes;o__Onygenales;f__Gymnoascaceae;g__Gymnoascus;s__Gymnoascus_sp
OTU8784	1.85185	4.65898e-05	Saprotroph	k__Fungi;p__Ascomycota;c__Eurotiomycetes;o__Pyrenulales;f__Massariaceae;g__Massaria
OTU9516	1.85185	4.65898e-05	Saprotroph	k__Fungi;p__Ascomycota;c__Leotiomycetes;o__Helotiales;f__Helotiaceae;g__Articulospora;s__Articulospora_sp
OTU9249	1.85185	4.65898e-05	Saprotroph	k__Fungi;p__Ascomycota;c__Leotiomycetes;o__Helotiales;f__Rutstroemiaceae;g__Poculum;s__Poculum_sp
OTU6195	1.85185	4.65898e-05	Saprotroph	k__Fungi;p__Ascomycota;c__Orbiliomycetes;o__Orbiliales;f__Orbiliaceae;g__Arthrobotrys
OTU11151	1.85185	4.65898e-05	Saprotroph	k__Fungi;p__Ascomycota;c__Orbiliomycetes;o__Orbiliales;f__Orbiliaceae;g__Dactylellina
OTU8979	1.85185	4.65898e-05	Saprotroph	k__Fungi;p__Ascomycota;c__Orbiliomycetes;o__Orbiliales;f__Orbiliaceae;g__Dactylellina;s__Dactylellina_drechsleri
OTU8848	1.85185	4.65898e-05	Saprotroph	k__Fungi;p__Ascomycota;c__Sordariomycetes;o__Chaetosphaeriales;f__Chaetosphaeriaceae;g__Thozetella;s__Thozetella_sp_29b
OTU9702	1.85185	4.65898e-05	Saprotroph	k__Fungi;p__Ascomycota;c__Sordariomycetes;o__Hypocreales;f__Bionectriaceae;g__Mycoarachis;s__Mycoarachis_inversa
OTU11141	1.85185	4.65898e-05	Saprotroph	k__Fungi;p__Ascomycota;c__Sordariomycetes;o__Hypocreales;f__Hypocreales_family_Incertae_sedis;g__Emericellopsis;s__Emericellopsis_terricola
OTU9744	1.85185	4.65898e-05	Saprotroph	k__Fungi;p__Ascomycota;c__Sordariomycetes;o__Microascales;f__Halosphaeriaceae;g__Cirrenalia;s__Cirrenalia_macrocephala
OTU9719	1.85185	4.65898e-05	Saprotroph	k__Fungi;p__Ascomycota;c__Sordariomycetes;o__Microascales;f__Microascaceae;g__Scedosporium;s__Scedosporium_aurantiacum
OTU7499	1.85185	4.65898e-05	Saprotroph	k__Fungi;p__Ascomycota;c__Sordariomycetes;o__Sordariales;f__Chaetomiaceae;g__Taifanglania;s__Taifanglania_jiangsuensis
OTU10056	1.85185	4.65898e-05	Saprotroph	k__Fungi;p__Ascomycota;c__Sordariomycetes;o__Sordariales;f__Lasiosphaeriaceae;g__Apodus;s__Apodus_sp
OTU8148	1.85185	4.65898e-05	Saprotroph	k__Fungi;p__Ascomycota;c__Sordariomycetes;o__Sordariales;f__Lasiosphaeriaceae;g__Fimetariella
OTU9298	1.85185	4.65898e-05	Saprotroph	k__Fungi;p__Ascomycota;c__Sordariomycetes;o__Sordariomycetes_order_Incertae_sedis;f__Sordariomycetes_family_Incertae_sedis;g__Myrmecridium
OTU10602	1.85185	4.65898e-05	Saprotroph	k__Fungi;p__Ascomycota;c__Sordariomycetes;o__Sordariomycetes_order_Incertae_sedis;f__Sordariomycetes_family_Incertae_sedis;g__Myrmecridium;s__Myrmecridium_schulzeri
OTU9755	1.85185	4.65898e-05	Saprotroph	k__Fungi;p__Ascomycota;c__Sordariomycetes;o__Sordariomycetes_order_Incertae_sedis;f__Sordariomycetes_family_Incertae_sedis;g__Pleurotheciella
OTU9439	1.85185	4.65898e-05	Saprotroph	k__Fungi;p__Ascomycota;c__Sordariomycetes;o__Xylariales;f__Xylariaceae;g__Amphirosellinia;s__Amphirosellinia_nigrospora
OTU8841	1.85185	4.65898e-05	Saprotroph	k__Fungi;p__Ascomycota;c__Sordariomycetes;o__Xylariales;f__Xylariaceae;g__Daldinia;s__Daldinia_eschscholzii
OTU8225	1.85185	4.65898e-05	Saprotroph	k__Fungi;p__Ascomycota;c__Sordariomycetes;o__Xylariales;f__Xylariaceae;g__Geniculisynnema;s__Geniculisynnema_termiticola
OTU8692	1.85185	4.65898e-05	Saprotroph	k__Fungi;p__Ascomycota;c__Sordariomycetes;o__Xylariales;f__Xylariaceae;g__Hypoxylon
OTU9570	1.85185	4.65898e-05	Saprotroph	k__Fungi;p__Ascomycota;c__Sordariomycetes;o__Xylariales;f__Xylariaceae;g__Hypoxylon
OTU9699	1.85185	4.65898e-05	Saprotroph	k__Fungi;p__Ascomycota;c__Sordariomycetes;o__Xylariales;f__Xylariaceae;g__Hypoxylon;s__Hypoxylon_pilgerianum
OTU9294	1.85185	4.65898e-05	Saprotroph	k__Fungi;p__Ascomycota;c__Sordariomycetes;o__Xylariales;f__Xylariaceae;g__Nemania;s__Nemania_chestersii
OTU9534	1.85185	4.65898e-05	Saprotroph	k__Fungi;p__Basidiomycota;c__Agaricomycetes;o__Agaricales;f__Agaricaceae;g__Melanophyllum;s__Melanophyllum_haematospermum
OTU9536	1.85185	4.65898e-05	Saprotroph	k__Fungi;p__Basidiomycota;c__Agaricomycetes;o__Agaricales;f__Agaricaceae;g__Melanophyllum;s__Melanophyllum_haematospermum
OTU9338	1.85185	4.65898e-05	Saprotroph	k__Fungi;p__Basidiomycota;c__Agaricomycetes;o__Agaricales;f__Bolbitiaceae;g__Conocybe;s__Conocybe_subpubescens
OTU8319	1.85185	4.65898e-05	Saprotroph	k__Fungi;p__Basidiomycota;c__Agaricomycetes;o__Agaricales;f__Clavariaceae;g__Clavaria;s__Clavaria_californica
OTU8930	1.85185	4.65898e-05	Saprotroph	k__Fungi;p__Basidiomycota;c__Agaricomycetes;o__Agaricales;f__Marasmiaceae;g__Gerronema;s__Gerronema_nemorale
OTU8923	1.85185	4.65898e-05	Saprotroph	k__Fungi;p__Basidiomycota;c__Agaricomycetes;o__Agaricales;f__Physalacriaceae;g__Physalacria;s__Physalacria_bambusae
OTU10118	1.85185	4.65898e-05	Saprotroph	k__Fungi;p__Basidiomycota;c__Agaricomycetes;o__Agaricales;f__Psathyrellaceae;g__Parasola;s__Parasola_leiocephala
OTU9417	1.85185	4.65898e-05	Saprotroph	k__Fungi;p__Basidiomycota;c__Agaricomycetes;o__Auriculariales;f__Auriculariales_family_Incertae_sedis;g__Oliveonia;s__Oliveonia_pauxilla
OTU10569	1.85185	4.65898e-05	Saprotroph	k__Fungi;p__Basidiomycota;c__Agaricomycetes;o__Hymenochaetales;f__Schizoporaceae;g__Hyphodontia;s__Hyphodontia_pallidula
OTU9520	1.85185	4.65898e-05	Saprotroph	k__Fungi;p__Basidiomycota;c__Agaricomycetes;o__Hymenochaetales;f__Schizoporaceae;g__Hyphodontia;s__Hyphodontia_sp
OTU8772	1.85185	4.65898e-05	Saprotroph	k__Fungi;p__Basidiomycota;c__Agaricomycetes;o__Russulales;f__Lachnocladiaceae;g__Asterostroma;s__Asterostroma_cervicolor
OTU9282	1.85185	4.65898e-05	Saprotroph	k__Fungi;p__Basidiomycota;c__Agaricomycetes;o__Thelephorales;f__Thelephoraceae;g__Odontia;s__Odontia_ferruginea
OTU7068	1.85185	4.65898e-05	Saprotroph	k__Fungi;p__Chytridiomycota;c__Blastocladiomycetes;o__Blastocladiales;f__Blastocladiaceae;g__Allomyces;s__Allomyces_arbusculus
OTU993	1.85185	4.65898e-05	Saprotroph	k__Fungi;p__Chytridiomycota;c__Blastocladiomycetes;o__Blastocladiales;f__Catenariaceae;g__Catenaria;s__Catenaria_sp_WM099
OTU8724	1.85185	4.65898e-05	Saprotroph	k__Fungi;p__Chytridiomycota;c__Chytridiomycetes;o__Rhizophlyctidales;f__Rhizophlyctidaceae;g__Rhizophlyctis;s__Rhizophlyctis_rosea
OTU10835	1.85185	4.65898e-05	Saprotroph	k__Fungi;p__Basidiomycota;c__Agaricomycetes;o__Agaricales;f__Agaricaceae;g__Agaricaceae_unclassified
OTU3244	1.85185	4.65898e-05	Saprotroph	k__Fungi;p__Ascomycota;c__Sordariomycetes;o__Sordariales;f__Lasiosphaeriaceae;g__Lasiosphaeriaceae_unclassified
OTU11085	1.85185	4.65898e-05	Saprotroph	k__Fungi;p__Ascomycota;c__Sordariomycetes;o__Sordariales;f__Lasiosphaeriaceae;g__Lasiosphaeriaceae_unclassified
OTU9616	1.85185	4.65898e-05	Saprotroph	k__Fungi;p__Ascomycota;c__Sordariomycetes;o__Microascales;f__Halosphaeriaceae;g__unclassified_Halosphaeriaceae;s__Halosphaeriaceae_sp
OTU10573	1.85185	4.65898e-05	Saprotroph	k__Fungi;p__Basidiomycota;c__Agaricomycetes;o__Polyporales;f__Meruliaceae;g__Phlebia
OTU10754	1.85185	4.65898e-05	Saprotroph	k__Fungi;p__Basidiomycota;c__Agaricomycetes;o__Polyporales;f__Meruliaceae;g__Phlebia;s__Phlebia_sp
OTU8307	1.85185	4.65898e-05	Saprotroph	k__Fungi;p__Basidiomycota;c__Agaricomycetes;o__Polyporales;f__Meruliaceae;g__Phlebia;s__Phlebia_sp
OTU10798	1.85185	4.65898e-05	Saprotroph	k__Fungi;p__Basidiomycota;c__Agaricomycetes;o__Polyporales;f__Phanerochaetaceae;g__Ceriporia;s__Ceriporia_aurantiocarnescens
OTU8371	1.85185	4.65898e-05	Saprotroph	k__Fungi;p__Basidiomycota;c__Agaricomycetes;o__Polyporales;f__Phanerochaetaceae;g__Phanerochaete
OTU9140	1.85185	4.65898e-05	Saprotroph	k__Fungi;p__Basidiomycota;c__Agaricomycetes;o__Polyporales;f__Phanerochaetaceae;g__Phanerochaete;s__Phanerochaete_sordida
OTU10874	1.85185	4.65898e-05	Saprotroph	k__Fungi;p__Basidiomycota;c__Agaricomycetes;o__Polyporales;f__Polyporaceae;g__Skeletocutis;s__Skeletocutis_sp
OTU9955	1.85185	4.65898e-05	Saprotroph	k__Fungi;p__Basidiomycota;c__Agaricomycetes;o__Trechisporales;f__Hydnodontaceae;g__Trechispora
OTU8782	1.85185	4.65898e-05	Saprotroph	k__Fungi;p__Basidiomycota;c__Agaricomycetes;o__Trechisporales;f__Hydnodontaceae;g__Trechispora
OTU9246	1.85185	4.65898e-05	Saprotroph	k__Fungi;p__Basidiomycota;c__Agaricomycetes;o__Trechisporales;f__Hydnodontaceae;g__Trechispora;s__Trechispora_sp_1_MPM_2013
OTU10764	1.85185	4.65898e-05	Saprotroph	k__Fungi;p__Basidiomycota;c__Agaricomycetes;o__Polyporales;f__Polyporaceae;g__Coriolopsis;s__Coriolopsis_floccosa
OTU9232	1.85185	4.65898e-05	Saprotroph	k__Fungi;p__Basidiomycota;c__Agaricomycetes;o__Polyporales;f__Polyporaceae;g__Polyporaceae_unclassified
OTU1139	1.85185	4.65898e-05	Saprotroph	k__Fungi;p__Basidiomycota;c__Agaricomycetes;o__Agaricales;f__Psathyrellaceae;g__Psathyrella;s__Psathyrella_tephrophylla
OTU9392	1.85185	4.65898e-05	Saprotroph	k__Fungi;p__Basidiomycota;c__Agaricomycetes;o__Polyporales;f__Polyporaceae;g__Sarcoporia;s__Sarcoporia_polyspora
OTU9220	1.85185	4.65898e-05	Saprotroph	k__Fungi;p__Ascomycota;c__Orbiliomycetes;o__Orbiliales;f__Orbiliaceae;g__Orbiliaceae_unclassified
OTU354	98.1481	0.129753	Symbiotroph	k__Fungi;p__Ascomycota;c__Eurotiomycetes;o__Eurotiales;f__Trichocomaceae;g__Paecilomyces;s__Paecilomyces_lilacinus
OTU599	75.9259	0.0374582	Symbiotroph	k__Fungi;p__Glomeromycota;c__Glomeromycetes;o__Glomerales;f__Glomeraceae;g__Septoglomus;s__Septoglomus_viscosum
OTU1542	55.5556	0.00628962	Symbiotroph	k__Fungi;p__Glomeromycota;c__Glomeromycetes;o__Diversisporales;f__Acaulosporaceae;g__Entrophospora;s__Entrophospora_sp
OTU2758	53.7037	0.0122997	Symbiotroph	k__Fungi;p__Glomeromycota;c__Glomeromycetes;o__Glomerales;f__Glomeraceae;g__Glomus;s__Glomus_aggregatum
OTU810	51.8519	0.0331254	Symbiotroph	k__Fungi;p__Ascomycota;c__Sordariomycetes;o__Coniochaetales;f__Coniochaetaceae;g__Lecythophora;s__Lecythophora_sp
OTU4715	46.2963	0.0114611	Symbiotroph	k__Fungi;p__Glomeromycota;c__Glomeromycetes;o__Glomerales;f__Glomeraceae;g__Septoglomus;s__Septoglomus_viscosum
OTU1244	40.7407	0.0103429	Symbiotroph	k__Fungi;p__Glomeromycota;c__Glomeromycetes;o__Glomerales;f__Glomeraceae;g__Glomeraceae_unclassified
OTU2718	40.7407	0.00293516	Symbiotroph	k__Fungi;p__Ascomycota;c__Dothideomycetes;o__Capnodiales;f__Davidiellaceae;g__Cladosporium;s__Cladosporium_sphaerospermum
OTU8020	38.8889	0.00363401	Symbiotroph	k__Fungi;p__Basidiomycota;c__Agaricomycetes;o__Thelephorales;f__Thelephoraceae;g__Tomentella
OTU1477	37.037	0.0108088	Symbiotroph	k__Fungi;p__Basidiomycota;c__Agaricomycetes;o__Sebacinales;f__Sebacinaceae;g__Sebacinaceae_unclassified
OTU1177	37.037	0.00652257	Symbiotroph	k__Fungi;p__Glomeromycota;c__Glomeromycetes;o__Glomerales;f__Glomeraceae;g__Glomus;s__Glomus_cubense
OTU1734	31.4815	0.00293516	Symbiotroph	k__Fungi;p__Glomeromycota;c__Glomeromycetes;o__Glomerales;f__Glomeraceae;g__Glomeraceae_unclassified
OTU2550	31.4815	0.00191018	Symbiotroph	k__Fungi;p__Glomeromycota;c__Glomeromycetes;o__Glomerales;f__Glomeraceae;g__Glomeraceae_unclassified
OTU7275	29.6296	0.00293516	Symbiotroph	k__Fungi;p__Glomeromycota;c__Glomeromycetes;o__Glomerales;f__Glomeraceae;g__Glomus;s__Glomus_aggregatum
OTU1216	27.7778	0.00531124	Symbiotroph	k__Fungi;p__Glomeromycota;c__Glomeromycetes;o__Glomeromycetes_unclassified;f__Glomeromycetes_unclassified;g__Glomeromycetes_unclassified
OTU2051	27.7778	0.00232949	Symbiotroph	k__Fungi;p__Glomeromycota;c__Glomeromycetes;o__Glomerales;f__Glomeraceae;g__Glomeraceae_unclassified
OTU2093	25.9259	0.00750096	Symbiotroph	k__Fungi;p__Glomeromycota;c__Glomeromycetes;o__Paraglomerales;f__unclassified_Paraglomerales;g__unclassified_Paraglomerales;s__uncultured_Paraglomus
OTU2136	24.0741	0.00703506	Symbiotroph	k__Fungi;p__Basidiomycota;c__Agaricomycetes;o__Agaricales;f__Tricholomataceae;g__unclassified_Tricholomataceae;s__uncultured_Laccaria
OTU3368	24.0741	0.00232949	Symbiotroph	k__Fungi;p__Glomeromycota;c__Glomeromycetes;o__Glomerales;f__Glomeraceae;g__Glomeraceae_unclassified
OTU733	22.2222	0.00964409	Symbiotroph	k__Fungi;p__Glomeromycota;c__Glomeromycetes;o__Glomerales;f__Glomeraceae;g__Glomeraceae_unclassified
OTU2880	22.2222	0.00242267	Symbiotroph	k__Fungi;p__Ascomycota;c__Leotiomycetes;o__Helotiales;f__Vibrisseaceae;g__Phialocephala;s__Phialocephala_humicola
OTU7358	20.3704	0.000745437	Symbiotroph	k__Fungi;p__Glomeromycota;c__Glomeromycetes;o__Glomerales;f__Glomeraceae;g__Glomus
OTU1331	18.5185	0.0125327	Symbiotroph	k__Fungi;p__Glomeromycota;c__Glomeromycetes;o__Paraglomerales;f__Paraglomeraceae;g__Paraglomus
OTU1608	18.5185	0.00782709	Symbiotroph	k__Fungi;p__Ascomycota;c__Dothideomycetes;o__Pleosporales;f__Phaeosphaeriaceae;g__Ampelomyces;s__Ampelomyces_quisqualis
OTU1191	18.5185	0.00102498	Symbiotroph	k__Fungi;p__Glomeromycota;c__Glomeromycetes;o__Glomerales;f__Glomeraceae;g__Glomus
OTU3092	18.5185	0.000698847	Symbiotroph	k__Fungi;p__Glomeromycota;c__Glomeromycetes;o__Glomerales;f__Glomeraceae;g__Glomeraceae_unclassified
OTU6815	16.6667	0.00158405	Symbiotroph	k__Fungi;p__Ascomycota;c__Sordariomycetes;o__Coniochaetales;f__Coniochaetaceae;g__Coniochaeta;s__Lecythophora_sp_F31
OTU3583	16.6667	0.00102498	Symbiotroph	k__Fungi;p__Basidiomycota;c__Agaricomycetes;o__Boletales;f__Sclerodermataceae;g__Scleroderma;s__Scleroderma_bovista
OTU10901	16.6667	0.000559078	Symbiotroph	k__Fungi;p__Glomeromycota;c__Glomeromycetes;o__Glomerales;f__Glomeraceae;g__Glomus
OTU3180	14.8148	0.00163064	Symbiotroph	k__Fungi;p__Glomeromycota;c__Glomeromycetes;o__Paraglomerales;f__unclassified_Paraglomerales;g__unclassified_Paraglomerales
OTU2497	14.8148	0.00139769	Symbiotroph	k__Fungi;p__Ascomycota;c__Sordariomycetes;o__Coniochaetales;f__Coniochaetaceae;g__Lecythophora;s__Lecythophora_fasciculata
OTU4714	14.8148	0.000698847	Symbiotroph	k__Fungi;p__Glomeromycota;c__Glomeromycetes;o__Glomerales;f__Glomeraceae;g__Glomus;s__Glomus_cubense
OTU6645	12.963	0.000931796	Symbiotroph	k__Fungi;p__Glomeromycota;c__Glomeromycetes;o__Diversisporales;f__Acaulosporaceae;g__Entrophospora;s__Entrophospora_sp_JJ38
OTU5369	12.963	0.000652257	Symbiotroph	k__Fungi;p__Glomeromycota;c__Glomeromycetes;o__Diversisporales;f__Acaulosporaceae;g__Entrophospora;s__Entrophospora_sp_JJ38
OTU7452	12.963	0.000652257	Symbiotroph	k__Fungi;p__Glomeromycota;c__Glomeromycetes;o__Diversisporales;f__Acaulosporaceae;g__Entrophospora;s__Entrophospora_sp_JJ38
OTU10954	12.963	0.000559078	Symbiotroph	k__Fungi;p__Glomeromycota;c__Glomeromycetes;o__Diversisporales;f__Acaulosporaceae;g__Entrophospora;s__Entrophospora_sp_JJ38
OTU4970	12.963	0.000512488	Symbiotroph	k__Fungi;p__Glomeromycota;c__Glomeromycetes;o__Diversisporales;f__Acaulosporaceae;g__Entrophospora;s__Entrophospora_sp
OTU3914	12.963	0.000465898	Symbiotroph	k__Fungi;p__Basidiomycota;c__Agaricomycetes;o__Atheliales;f__Atheliaceae;g__Amphinema;s__Amphinema_sp_SB11
OTU7397	12.963	0.000465898	Symbiotroph	k__Fungi;p__Basidiomycota;c__Agaricomycetes;o__Thelephorales;f__Thelephoraceae;g__Tomentella;s__Tomentella_stuposa
OTU4637	12.963	0.000326129	Symbiotroph	k__Fungi;p__Basidiomycota;c__Agaricomycetes;o__Atheliales;f__Atheliaceae;g__Tylospora;s__Tylospora_sp
OTU5112	12.963	0.000326129	Symbiotroph	k__Fungi;p__Ascomycota;c__Ascomycota_class_Incertae_sedis;o__Ascomycota_order_Incertae_sedis;f__Ascomycota_family_Incertae_sedis;g__Minimidochium;s__Minimidochium_sp
OTU1574	11.1111	0.00754755	Symbiotroph	k__Fungi;p__Ascomycota;c__Dothideomycetes;o__Pleosporales;f__Phaeosphaeriaceae;g__Ampelomyces;s__Ampelomyces_quisqualis
OTU1670	11.1111	0.00521806	Symbiotroph	k__Fungi;p__Ascomycota;c__Sordariomycetes;o__Hypocreales;f__Hypocreaceae;g__Acrostalagmus;s__Acrostalagmus_luteoalbus
OTU2766	11.1111	0.00214313	Symbiotroph	k__Fungi;p__Glomeromycota;c__Glomeromycetes;o__Glomerales;f__Glomeraceae;g__Glomus;s__Glomus_cubense
OTU5643	11.1111	0.000931796	Symbiotroph	k__Fungi;p__Glomeromycota;c__Glomeromycetes;o__Diversisporales;f__Acaulosporaceae;g__Entrophospora;s__Entrophospora_sp_JJ38
OTU3766	11.1111	0.000885206	Symbiotroph	k__Fungi;p__Glomeromycota;c__Glomeromycetes;o__Diversisporales;f__Acaulosporaceae;g__Entrophospora;s__Entrophospora_sp
OTU4622	11.1111	0.000745437	Symbiotroph	k__Fungi;p__Glomeromycota;c__Glomeromycetes;o__Diversisporales;f__Acaulosporaceae;g__Entrophospora;s__Entrophospora_sp_JJ38
OTU10775	11.1111	0.000698847	Symbiotroph	k__Fungi;p__Glomeromycota;c__Glomeromycetes;o__Diversisporales;f__Acaulosporaceae;g__Entrophospora;s__Entrophospora_sp_JJ38
OTU6692	11.1111	0.000419308	Symbiotroph	k__Fungi;p__Glomeromycota;c__Glomeromycetes;o__Diversisporales;f__Acaulosporaceae;g__Entrophospora;s__Entrophospora_sp_JJ38
OTU6647	11.1111	0.000419308	Symbiotroph	k__Fungi;p__Glomeromycota;c__Glomeromycetes;o__Diversisporales;f__Acaulosporaceae;g__Entrophospora;s__Entrophospora_sp_JJ38
OTU8555	11.1111	0.000372718	Symbiotroph	k__Fungi;p__Glomeromycota;c__Glomeromycetes;o__Diversisporales;f__Acaulosporaceae;g__Entrophospora;s__Entrophospora_sp_JJ38
OTU6489	11.1111	0.000279539	Symbiotroph	k__Fungi;p__Glomeromycota;c__Glomeromycetes;o__Glomerales;f__Glomeraceae;g__Funneliformis;s__Funneliformis_mosseae
OTU10529	9.25926	0.000605668	Symbiotroph	k__Fungi;p__Glomeromycota;c__Glomeromycetes;o__Diversisporales;f__Acaulosporaceae;g__Entrophospora;s__Entrophospora_sp_JJ38
OTU6121	9.25926	0.000559078	Symbiotroph	k__Fungi;p__Glomeromycota;c__Glomeromycetes;o__Diversisporales;f__Acaulosporaceae;g__Entrophospora;s__Entrophospora_sp
OTU7310	9.25926	0.000559078	Symbiotroph	k__Fungi;p__Glomeromycota;c__Glomeromycetes;o__Diversisporales;f__Acaulosporaceae;g__Entrophospora;s__Entrophospora_sp_JJ38
OTU10592	9.25926	0.000465898	Symbiotroph	k__Fungi;p__Glomeromycota;c__Glomeromycetes;o__Glomerales;f__Claroideoglomeraceae;g__Claroideoglomus
OTU6679	9.25926	0.000419308	Symbiotroph	k__Fungi;p__Glomeromycota;c__Glomeromycetes;o__Diversisporales;f__Acaulosporaceae;g__Entrophospora;s__Entrophospora_sp_JJ38
OTU6585	9.25926	0.000419308	Symbiotroph	k__Fungi;p__Glomeromycota;c__Glomeromycetes;o__Archaeosporales;f__unclassified_Archaeosporales;g__unclassified_Archaeosporales;s__uncultured_Archaeosporales
OTU4503	9.25926	0.000419308	Symbiotroph	k__Fungi;p__Glomeromycota;c__Glomeromycetes;o__Diversisporales;f__Acaulosporaceae;g__Entrophospora;s__Entrophospora_sp_JJ38
OTU4743	9.25926	0.000372718	Symbiotroph	k__Fungi;p__Glomeromycota;c__Glomeromycetes;o__Glomerales;f__Glomeraceae;g__Glomeraceae_unclassified
OTU10750	9.25926	0.000372718	Symbiotroph	k__Fungi;p__Glomeromycota;c__Glomeromycetes;o__Diversisporales;f__Acaulosporaceae;g__Entrophospora;s__Entrophospora_sp_JJ38
OTU7295	9.25926	0.000326129	Symbiotroph	k__Fungi;p__Glomeromycota;c__Glomeromycetes;o__Diversisporales;f__Acaulosporaceae;g__Entrophospora;s__Entrophospora_sp_JJ38
OTU10507	9.25926	0.000326129	Symbiotroph	k__Fungi;p__Glomeromycota;c__Glomeromycetes;o__Diversisporales;f__Acaulosporaceae;g__Entrophospora;s__Entrophospora_sp_JJ38
OTU8368	9.25926	0.000279539	Symbiotroph	k__Fungi;p__Glomeromycota;c__Glomeromycetes;o__Diversisporales;f__Acaulosporaceae;g__Entrophospora;s__Entrophospora_sp_JJ38
OTU6203	9.25926	0.000232949	Symbiotroph	k__Fungi;p__Glomeromycota;c__Glomeromycetes;o__Glomerales;f__Claroideoglomeraceae;g__Claroideoglomus
OTU7048	9.25926	0.000232949	Symbiotroph	k__Fungi;p__Basidiomycota;c__Agaricomycetes;o__Boletales;f__Suillaceae;g__Suillus;s__Suillus_sp
OTU8499	9.25926	0.000232949	Symbiotroph	k__Fungi;p__Basidiomycota;c__Agaricomycetes;o__Thelephorales;f__Thelephoraceae;g__Tomentella;s__Tomentella_ellisii
OTU1534	7.40741	0.00465898	Symbiotroph	k__Fungi;p__Ascomycota;c__Pezizomycetes;o__Pezizales;f__Pyronemataceae;g__Geopora;s__Geopora_sp
OTU1142	7.40741	0.000698847	Symbiotroph	k__Fungi;p__Glomeromycota;c__Glomeromycetes;o__Archaeosporales;f__Archaeosporaceae;g__Archaeosporaceae_unclassified
OTU3350	7.40741	0.000605668	Symbiotroph	k__Fungi;p__Glomeromycota;c__Glomeromycetes;o__Archaeosporales;f__Archaeosporaceae;g__Archaeosporaceae_unclassified
OTU5421	7.40741	0.000512488	Symbiotroph	k__Fungi;p__Glomeromycota;c__Glomeromycetes;o__Archaeosporales;f__unclassified_Archaeosporales;g__unclassified_Archaeosporales
OTU10895	7.40741	0.000419308	Symbiotroph	k__Fungi;p__Glomeromycota;c__Glomeromycetes;o__Diversisporales;f__Acaulosporaceae;g__Entrophospora;s__Entrophospora_sp_JJ38
OTU6145	7.40741	0.000372718	Symbiotroph	k__Fungi;p__Glomeromycota;c__Glomeromycetes;o__Archaeosporales;f__unclassified_Archaeosporales;g__unclassified_Archaeosporales;s__uncultured_Archaeosporales
OTU10960	7.40741	0.000326129	Symbiotroph	k__Fungi;p__Glomeromycota;c__Glomeromycetes;o__Diversisporales;f__Acaulosporaceae;g__Entrophospora;s__Entrophospora_sp_JJ38
OTU3732	7.40741	0.000279539	Symbiotroph	k__Fungi;p__Glomeromycota;c__Glomeromycetes;o__Glomerales;f__Glomeraceae;g__Glomeraceae_unclassified
OTU3957	7.40741	0.000279539	Symbiotroph	k__Fungi;p__Glomeromycota;c__Glomeromycetes;o__Diversisporales;f__Acaulosporaceae;g__Entrophospora;s__Entrophospora_sp_JJ38
OTU6611	7.40741	0.000232949	Symbiotroph	k__Fungi;p__Glomeromycota;c__Glomeromycetes;o__Glomerales;f__Glomeraceae;g__Glomus;s__Glomus_cubense
OTU8485	7.40741	0.000232949	Symbiotroph	k__Fungi;p__Glomeromycota;c__Glomeromycetes;o__Diversisporales;f__Acaulosporaceae;g__Entrophospora;s__Entrophospora_sp_JJ38
OTU5707	7.40741	0.000232949	Symbiotroph	k__Fungi;p__Basidiomycota;c__Agaricomycetes;o__Atheliales;f__Atheliaceae;g__Amphinema;s__Amphinema_sp
OTU6005	7.40741	0.000232949	Symbiotroph	k__Fungi;p__Basidiomycota;c__Agaricomycetes;o__Thelephorales;f__Thelephoraceae;g__Tomentella
OTU8507	7.40741	0.000232949	Symbiotroph	k__Fungi;p__Glomeromycota;c__Glomeromycetes;o__Diversisporales;f__Acaulosporaceae;g__Entrophospora;s__Entrophospora_sp_JJ38
OTU10766	7.40741	0.000232949	Symbiotroph	k__Fungi;p__Glomeromycota;c__Glomeromycetes;o__Diversisporales;f__Acaulosporaceae;g__Entrophospora;s__Entrophospora_sp_JJ38
OTU10767	7.40741	0.000232949	Symbiotroph	k__Fungi;p__Glomeromycota;c__Glomeromycetes;o__Diversisporales;f__Acaulosporaceae;g__Entrophospora;s__Entrophospora_sp_JJ38
OTU7455	7.40741	0.000232949	Symbiotroph	k__Fungi;p__Glomeromycota;c__Glomeromycetes;o__Diversisporales;f__Acaulosporaceae;g__Entrophospora;s__Entrophospora_sp_JJ38
OTU8348	7.40741	0.000232949	Symbiotroph	k__Fungi;p__Glomeromycota;c__Glomeromycetes;o__Diversisporales;f__Acaulosporaceae;g__Entrophospora;s__Entrophospora_sp_JJ38
OTU5405	7.40741	0.000186359	Symbiotroph	k__Fungi;p__Glomeromycota;c__Glomeromycetes;o__Diversisporales;f__Acaulosporaceae;g__Entrophospora;s__Entrophospora_sp_JJ38
OTU2981	5.55556	0.00293516	Symbiotroph	k__Fungi;p__Ascomycota;c__Eurotiomycetes;o__Chaetothyriales;f__Herpotrichiellaceae;g__Capronia;s__Capronia_peltigerae
OTU907	5.55556	0.00218972	Symbiotroph	k__Fungi;p__Glomeromycota;c__Glomeromycetes;o__Archaeosporales;f__Archaeosporaceae;g__Archaeospora;s__Archaeospora_sp_isa33
OTU4927	5.55556	0.000745437	Symbiotroph	k__Fungi;p__Glomeromycota;c__Glomeromycetes;o__Glomerales;f__Glomeraceae;g__Septoglomus;s__Septoglomus_viscosum
OTU6007	5.55556	0.000559078	Symbiotroph	k__Fungi;p__Basidiomycota;c__Agaricomycetes;o__Agaricales;f__Inocybaceae;g__Inocybe;s__Inocybe_curvipes
OTU3943	5.55556	0.000559078	Symbiotroph	k__Fungi;p__Glomeromycota;c__Glomeromycetes;o__Paraglomerales;f__Paraglomeraceae;g__Paraglomus;s__Paraglomus_occultum
OTU10959	5.55556	0.000512488	Symbiotroph	k__Fungi;p__Glomeromycota;c__Glomeromycetes;o__Diversisporales;f__Acaulosporaceae;g__Entrophospora;s__Entrophospora_sp_JJ38
OTU8589	5.55556	0.000512488	Symbiotroph	k__Fungi;p__Glomeromycota;c__Glomeromycetes;o__Diversisporales;f__Acaulosporaceae;g__Entrophospora;s__Entrophospora_sp_JJ38
OTU6767	5.55556	0.000419308	Symbiotroph	k__Fungi;p__Ascomycota;c__Leotiomycetes;o__Helotiales;f__Helotiales_family_Incertae_sedis;g__Cadophora;s__Cadophora_luteo_olivacea
OTU4419	5.55556	0.000372718	Symbiotroph	k__Fungi;p__Glomeromycota;c__Glomeromycetes;o__Paraglomerales;f__Paraglomeraceae;g__Paraglomus;s__Paraglomus_occultum
OTU6685	5.55556	0.000326129	Symbiotroph	k__Fungi;p__Glomeromycota;c__Glomeromycetes;o__Archaeosporales;f__unclassified_Archaeosporales;g__unclassified_Archaeosporales
OTU6123	5.55556	0.000326129	Symbiotroph	k__Fungi;p__Glomeromycota;c__Glomeromycetes;o__Diversisporales;f__Acaulosporaceae;g__Entrophospora;s__Entrophospora_sp_JJ38
OTU5403	5.55556	0.000326129	Symbiotroph	k__Fungi;p__Basidiomycota;c__Agaricomycetes;o__Agaricales;f__Inocybaceae;g__Inocybe;s__Inocybe_xanthocephala
OTU7756	5.55556	0.000326129	Symbiotroph	k__Fungi;p__Ascomycota;c__Eurotiomycetes;o__Chaetothyriales;f__Herpotrichiellaceae;g__Capronia;s__Capronia_pilosella
OTU7308	5.55556	0.000279539	Symbiotroph	k__Fungi;p__Glomeromycota;c__Glomeromycetes;o__Diversisporales;f__Acaulosporaceae;g__Entrophospora;s__Entrophospora_sp_JJ38
OTU9951	5.55556	0.000279539	Symbiotroph	k__Fungi;p__Glomeromycota;c__Glomeromycetes;o__Diversisporales;f__Acaulosporaceae;g__Entrophospora;s__Entrophospora_sp_JJ38
OTU8362	5.55556	0.000232949	Symbiotroph	k__Fungi;p__Glomeromycota;c__Glomeromycetes;o__Diversisporales;f__Acaulosporaceae;g__Entrophospora;s__Entrophospora_sp_JJ38
OTU5854	5.55556	0.000232949	Symbiotroph	k__Fungi;p__Glomeromycota;c__Glomeromycetes;o__Diversisporales;f__Acaulosporaceae;g__Entrophospora;s__Entrophospora_sp
OTU10527	5.55556	0.000232949	Symbiotroph	k__Fungi;p__Glomeromycota;c__Glomeromycetes;o__Diversisporales;f__Acaulosporaceae;g__Entrophospora;s__Entrophospora_sp_JJ38
OTU7299	5.55556	0.000232949	Symbiotroph	k__Fungi;p__Glomeromycota;c__Glomeromycetes;o__Diversisporales;f__Acaulosporaceae;g__Entrophospora;s__Entrophospora_sp_JJ38
OTU6137	5.55556	0.000232949	Symbiotroph	k__Fungi;p__Glomeromycota;c__Glomeromycetes;o__Glomerales;f__Claroideoglomeraceae;g__Claroideoglomus
OTU8306	5.55556	0.000232949	Symbiotroph	k__Fungi;p__Glomeromycota;c__Glomeromycetes;o__Glomerales;f__Glomeraceae;g__Septoglomus;s__Septoglomus_viscosum
OTU2927	5.55556	0.000186359	Symbiotroph	k__Fungi;p__Glomeromycota;c__Glomeromycetes;o__Glomerales;f__Glomeraceae;g__Glomeraceae_unclassified
OTU8364	5.55556	0.000186359	Symbiotroph	k__Fungi;p__Glomeromycota;c__Glomeromycetes;o__Diversisporales;f__Acaulosporaceae;g__Entrophospora;s__Entrophospora_sp_JJ38
OTU8603	5.55556	0.000186359	Symbiotroph	k__Fungi;p__Glomeromycota;c__Glomeromycetes;o__Diversisporales;f__Acaulosporaceae;g__Entrophospora;s__Entrophospora_sp_JJ38
OTU9782	5.55556	0.000186359	Symbiotroph	k__Fungi;p__Glomeromycota;c__Glomeromycetes;o__Diversisporales;f__Acaulosporaceae;g__Entrophospora;s__Entrophospora_sp_JJ38
OTU10725	5.55556	0.000186359	Symbiotroph	k__Fungi;p__Glomeromycota;c__Glomeromycetes;o__Diversisporales;f__Acaulosporaceae;g__Entrophospora;s__Entrophospora_sp_JJ38
OTU4688	5.55556	0.000139769	Symbiotroph	k__Fungi;p__Ascomycota;c__Eurotiomycetes;o__Chaetothyriales;f__Herpotrichiellaceae;g__Capronia;s__Capronia_semi_immersa
OTU8554	5.55556	0.000139769	Symbiotroph	k__Fungi;p__Glomeromycota;c__Glomeromycetes;o__Diversisporales;f__Acaulosporaceae;g__Entrophospora;s__Entrophospora_sp_JJ38
OTU6086	5.55556	0.000139769	Symbiotroph	k__Fungi;p__Glomeromycota;c__Glomeromycetes;o__Glomerales;f__Claroideoglomeraceae;g__Claroideoglomus
OTU6799	5.55556	0.000139769	Symbiotroph	k__Fungi;p__Glomeromycota;c__Glomeromycetes;o__Diversisporales;f__Acaulosporaceae;g__Entrophospora;s__Entrophospora_sp
OTU5811	5.55556	0.000139769	Symbiotroph	k__Fungi;p__Glomeromycota;c__Glomeromycetes;o__Diversisporales;f__Acaulosporaceae;g__Entrophospora;s__Entrophospora_sp_JJ38
OTU10520	5.55556	0.000139769	Symbiotroph	k__Fungi;p__Glomeromycota;c__Glomeromycetes;o__Diversisporales;f__Acaulosporaceae;g__Entrophospora;s__Entrophospora_sp_JJ38
OTU10528	5.55556	0.000139769	Symbiotroph	k__Fungi;p__Glomeromycota;c__Glomeromycetes;o__Diversisporales;f__Acaulosporaceae;g__Entrophospora;s__Entrophospora_sp_JJ38
OTU10582	5.55556	0.000139769	Symbiotroph	k__Fungi;p__Glomeromycota;c__Glomeromycetes;o__Diversisporales;f__Acaulosporaceae;g__Entrophospora;s__Entrophospora_sp_JJ38
OTU8476	5.55556	0.000139769	Symbiotroph	k__Fungi;p__Glomeromycota;c__Glomeromycetes;o__Diversisporales;f__Acaulosporaceae;g__Entrophospora;s__Entrophospora_sp_JJ38
OTU6683	3.7037	0.000559078	Symbiotroph	k__Fungi;p__Glomeromycota;c__Glomeromycetes;o__Paraglomerales;f__Paraglomerales_unclassified;g__Paraglomerales_unclassified
OTU8586	3.7037	0.000326129	Symbiotroph	k__Fungi;p__Glomeromycota;c__Glomeromycetes;o__Diversisporales;f__Acaulosporaceae;g__Entrophospora;s__Entrophospora_sp_JJ38
OTU8583	3.7037	0.000232949	Symbiotroph	k__Fungi;p__Glomeromycota;c__Glomeromycetes;o__Diversisporales;f__Acaulosporaceae;g__Entrophospora;s__Entrophospora_sp_JJ38
OTU9148	3.7037	0.000232949	Symbiotroph	k__Fungi;p__Ascomycota;c__Eurotiomycetes;o__Chaetothyriales;f__Herpotrichiellaceae;g__Capronia;s__Capronia_pilosella
OTU7440	3.7037	0.000186359	Symbiotroph	k__Fungi;p__Glomeromycota;c__Glomeromycetes;o__Diversisporales;f__Acaulosporaceae;g__Entrophospora;s__Entrophospora_sp_JJ38
OTU10533	3.7037	0.000186359	Symbiotroph	k__Fungi;p__Glomeromycota;c__Glomeromycetes;o__Diversisporales;f__Acaulosporaceae;g__Entrophospora;s__Entrophospora_sp_JJ38
OTU7461	3.7037	0.000186359	Symbiotroph	k__Fungi;p__Glomeromycota;c__Glomeromycetes;o__Diversisporales;f__Acaulosporaceae;g__Entrophospora;s__Entrophospora_sp_JJ38
OTU10549	3.7037	0.000139769	Symbiotroph	k__Fungi;p__Glomeromycota;c__Glomeromycetes;o__Diversisporales;f__Acaulosporaceae;g__Entrophospora;s__Entrophospora_sp_JJ38
OTU8550	3.7037	0.000139769	Symbiotroph	k__Fungi;p__Glomeromycota;c__Glomeromycetes;o__Diversisporales;f__Acaulosporaceae;g__Entrophospora;s__Entrophospora_sp_JJ38
OTU10883	3.7037	0.000139769	Symbiotroph	k__Fungi;p__Glomeromycota;c__Glomeromycetes;o__Diversisporales;f__Acaulosporaceae;g__Entrophospora;s__Entrophospora_sp_JJ38
OTU8556	3.7037	0.000139769	Symbiotroph	k__Fungi;p__Glomeromycota;c__Glomeromycetes;o__Diversisporales;f__Acaulosporaceae;g__Entrophospora;s__Entrophospora_sp_JJ38
OTU10537	3.7037	0.000139769	Symbiotroph	k__Fungi;p__Glomeromycota;c__Glomeromycetes;o__Diversisporales;f__Acaulosporaceae;g__Entrophospora;s__Entrophospora_sp_JJ38
OTU10550	3.7037	0.000139769	Symbiotroph	k__Fungi;p__Glomeromycota;c__Glomeromycetes;o__Diversisporales;f__Acaulosporaceae;g__Entrophospora;s__Entrophospora_sp_JJ38
OTU10951	3.7037	0.000139769	Symbiotroph	k__Fungi;p__Glomeromycota;c__Glomeromycetes;o__Diversisporales;f__Acaulosporaceae;g__Entrophospora;s__Entrophospora_sp_JJ38
OTU7759	3.7037	0.000139769	Symbiotroph	k__Fungi;p__Glomeromycota;c__Glomeromycetes;o__Glomerales;f__Claroideoglomeraceae;g__Claroideoglomus
OTU7387	3.7037	0.000139769	Symbiotroph	k__Fungi;p__Basidiomycota;c__Agaricomycetes;o__Boletales;f__Sclerodermataceae;g__Pisolithus;s__Pisolithus_orientalis
OTU10739	3.7037	0.000139769	Symbiotroph	k__Fungi;p__Ascomycota;c__Eurotiomycetes;o__Chaetothyriales;f__Herpotrichiellaceae;g__Capronia;s__Capronia_peltigerae
OTU2331	3.7037	9.31796e-05	Symbiotroph	k__Fungi;p__Glomeromycota;c__Glomeromycetes;o__Glomerales;f__Glomeraceae;g__Glomeraceae_unclassified
OTU6087	3.7037	9.31796e-05	Symbiotroph	k__Fungi;p__Glomeromycota;c__Glomeromycetes;o__Glomerales;f__Glomeraceae;g__Glomus;s__Glomus_cubense
OTU10882	3.7037	9.31796e-05	Symbiotroph	k__Fungi;p__Glomeromycota;c__Glomeromycetes;o__Diversisporales;f__Acaulosporaceae;g__Entrophospora;s__Entrophospora_sp_JJ38
OTU10946	3.7037	9.31796e-05	Symbiotroph	k__Fungi;p__Glomeromycota;c__Glomeromycetes;o__Diversisporales;f__Acaulosporaceae;g__Entrophospora;s__Entrophospora_sp_JJ38
OTU7153	3.7037	9.31796e-05	Symbiotroph	k__Fungi;p__Basidiomycota;c__Agaricomycetes;o__Boletales;f__Sclerodermataceae;g__Scleroderma;s__Scleroderma_citrinum
OTU10613	3.7037	9.31796e-05	Symbiotroph	k__Fungi;p__Basidiomycota;c__Agaricomycetes;o__Thelephorales;f__Thelephoraceae;g__Tomentella;s__Tomentella_ellisii
OTU7523	3.7037	9.31796e-05	Symbiotroph	k__Fungi;p__Basidiomycota;c__Agaricomycetes;o__Thelephorales;f__Thelephoraceae;g__Tomentella;s__Tomentella_stuposa
OTU6414	3.7037	9.31796e-05	Symbiotroph	k__Fungi;p__Ascomycota;c__Ascomycota_class_Incertae_sedis;o__Ascomycota_order_Incertae_sedis;f__Ascomycota_family_Incertae_sedis;g__Minimidochium;s__Minimidochium_sp
OTU9248	3.7037	9.31796e-05	Symbiotroph	k__Fungi;p__Glomeromycota;c__Glomeromycetes;o__Archaeosporales;f__unclassified_Archaeosporales;g__unclassified_Archaeosporales;s__uncultured_Archaeosporales
OTU7824	3.7037	9.31796e-05	Symbiotroph	k__Fungi;p__Glomeromycota;c__Glomeromycetes;o__Diversisporales;f__Acaulosporaceae;g__Entrophospora;s__Entrophospora_sp_JJ38
OTU10543	3.7037	9.31796e-05	Symbiotroph	k__Fungi;p__Glomeromycota;c__Glomeromycetes;o__Diversisporales;f__Acaulosporaceae;g__Entrophospora;s__Entrophospora_sp_JJ38
OTU10982	3.7037	9.31796e-05	Symbiotroph	k__Fungi;p__Glomeromycota;c__Glomeromycetes;o__Diversisporales;f__Acaulosporaceae;g__Entrophospora;s__Entrophospora_sp_JJ38
OTU10989	3.7037	9.31796e-05	Symbiotroph	k__Fungi;p__Glomeromycota;c__Glomeromycetes;o__Diversisporales;f__Acaulosporaceae;g__Entrophospora;s__Entrophospora_sp_JJ38
OTU8369	3.7037	9.31796e-05	Symbiotroph	k__Fungi;p__Glomeromycota;c__Glomeromycetes;o__Diversisporales;f__Acaulosporaceae;g__Entrophospora;s__Entrophospora_sp_JJ38
OTU6773	3.7037	9.31796e-05	Symbiotroph	k__Fungi;p__Glomeromycota;c__Glomeromycetes;o__Glomerales;f__Claroideoglomeraceae;g__Claroideoglomus;s__Claroideoglomus_sp
OTU8381	3.7037	9.31796e-05	Symbiotroph	k__Fungi;p__Glomeromycota;c__Glomeromycetes;o__Glomerales;f__Glomeraceae;g__Funneliformis;s__Funneliformis_mosseae
OTU8577	3.7037	9.31796e-05	Symbiotroph	k__Fungi;p__Glomeromycota;c__Glomeromycetes;o__Paraglomerales;f__Paraglomerales_unclassified;g__Paraglomerales_unclassified
OTU10859	3.7037	9.31796e-05	Symbiotroph	k__Fungi;p__Basidiomycota;c__Agaricomycetes;o__Thelephorales;f__Thelephoraceae;g__Tomentella;s__Tomentella_sp
OTU6725	3.7037	9.31796e-05	Symbiotroph	k__Fungi;p__Ascomycota;c__Dothideomycetes;o__Pleosporales;f__Pleosporales_family_Incertae_sedis;g__Periconia;s__Periconia_macrospinosa
OTU9585	3.7037	9.31796e-05	Symbiotroph	k__Fungi;p__Ascomycota;c__Dothideomycetes;o__Pleosporales;f__Pleosporales_family_Incertae_sedis;g__Periconia;s__Periconia_macrospinosa
OTU10591	3.7037	9.31796e-05	Symbiotroph	k__Fungi;p__Ascomycota;c__Sordariomycetes;o__Coniochaetales;f__Coniochaetaceae;g__Lecythophora;s__Lecythophora_sp
OTU7939	3.7037	9.31796e-05	Symbiotroph	k__Fungi;p__Ascomycota;c__Sordariomycetes;o__Hypocreales;f__Hypocreaceae;g__Trichoderma;s__Trichoderma_stromaticum
OTU6888	3.7037	9.31796e-05	Symbiotroph	k__Fungi;p__Ascomycota;c__Eurotiomycetes;o__Verrucariales;f__Verrucariaceae;g__Verrucariaceae_unclassified
OTU7724	3.7037	9.31796e-05	Symbiotroph	k__Fungi;p__Ascomycota;c__Eurotiomycetes;o__Verrucariales;f__Verrucariaceae;g__Verrucariaceae_unclassified
OTU9397	3.7037	9.31796e-05	Symbiotroph	k__Fungi;p__Ascomycota;c__Lecanoromycetes;o__Ostropales;f__Stictidaceae;g__Stictis;s__Stictis_sp
OTU7055	3.7037	9.31796e-05	Symbiotroph	k__Fungi;p__Ascomycota;c__Lecanoromycetes;o__Lecanorales;f__Ramalinaceae;g__Ramalinaceae_unclassified
OTU4740	1.85185	0.000465898	Symbiotroph	k__Fungi;p__Ascomycota;c__Eurotiomycetes;o__Chaetothyriales;f__Herpotrichiellaceae;g__Capronia;s__Capronia_peltigerae
OTU2661	1.85185	0.000186359	Symbiotroph	k__Fungi;p__Glomeromycota;c__Glomeromycetes;o__Glomerales;f__Claroideoglomeraceae;g__Claroideoglomus;s__Claroideoglomus_luteum
OTU1032	1.85185	0.000139769	Symbiotroph	k__Fungi;p__Glomeromycota;c__Glomeromycetes;o__Archaeosporales;f__Archaeosporaceae;g__Archaeosporaceae_unclassified
OTU5524	1.85185	0.000139769	Symbiotroph	k__Fungi;p__Ascomycota;c__Eurotiomycetes;o__Verrucariales;f__Verrucariaceae;g__Verrucariaceae_unclassified
OTU10961	1.85185	9.31796e-05	Symbiotroph	k__Fungi;p__Glomeromycota;c__Glomeromycetes;o__Diversisporales;f__Acaulosporaceae;g__Entrophospora;s__Entrophospora_sp_JJ38
OTU8576	1.85185	9.31796e-05	Symbiotroph	k__Fungi;p__Glomeromycota;c__Glomeromycetes;o__Diversisporales;f__Acaulosporaceae;g__Entrophospora;s__Entrophospora_sp_JJ38
OTU11156	1.85185	9.31796e-05	Symbiotroph	k__Fungi;p__Glomeromycota;c__Glomeromycetes;o__Diversisporales;f__Acaulosporaceae;g__Entrophospora;s__Entrophospora_sp
OTU10981	1.85185	9.31796e-05	Symbiotroph	k__Fungi;p__Glomeromycota;c__Glomeromycetes;o__Diversisporales;f__Acaulosporaceae;g__Entrophospora;s__Entrophospora_sp_JJ38
OTU10990	1.85185	9.31796e-05	Symbiotroph	k__Fungi;p__Glomeromycota;c__Glomeromycetes;o__Diversisporales;f__Acaulosporaceae;g__Entrophospora;s__Entrophospora_sp_JJ38
OTU7012	1.85185	9.31796e-05	Symbiotroph	k__Fungi;p__Glomeromycota;c__Glomeromycetes;o__Paraglomerales;f__Paraglomeraceae;g__Paraglomus;s__Paraglomus_occultum
OTU8762	1.85185	9.31796e-05	Symbiotroph	k__Fungi;p__Ascomycota;c__Leotiomycetes;o__Helotiales;f__Helotiales_family_Incertae_sedis;g__Cadophora;s__Cadophora_melinii
OTU6318	1.85185	9.31796e-05	Symbiotroph	k__Fungi;p__Ascomycota;c__Arthoniomycetes;o__Arthoniales;f__Arthoniales_family_Incertae_sedis;g__Arthothelium;s__Arthothelium_spectabile
OTU8563	1.85185	4.65898e-05	Symbiotroph	k__Fungi;p__Glomeromycota;c__Glomeromycetes;o__Glomerales;f__Glomeraceae;g__Glomus;s__Glomus_cubense
OTU10909	1.85185	4.65898e-05	Symbiotroph	k__Fungi;p__Glomeromycota;c__Glomeromycetes;o__Glomerales;f__Claroideoglomeraceae;g__Claroideoglomus
OTU9013	1.85185	4.65898e-05	Symbiotroph	k__Fungi;p__Glomeromycota;c__Glomeromycetes;o__Glomerales;f__Glomeraceae;g__Septoglomus;s__Septoglomus_viscosum
OTU10879	1.85185	4.65898e-05	Symbiotroph	k__Fungi;p__Glomeromycota;c__Glomeromycetes;o__Diversisporales;f__Acaulosporaceae;g__Entrophospora;s__Entrophospora_sp_JJ38
OTU10889	1.85185	4.65898e-05	Symbiotroph	k__Fungi;p__Glomeromycota;c__Glomeromycetes;o__Diversisporales;f__Acaulosporaceae;g__Entrophospora;s__Entrophospora_sp_JJ38
OTU8741	1.85185	4.65898e-05	Symbiotroph	k__Fungi;p__Glomeromycota;c__Glomeromycetes;o__Glomerales;f__Glomeraceae;g__Glomus;s__Glomus_aggregatum
OTU7335	1.85185	4.65898e-05	Symbiotroph	k__Fungi;p__Glomeromycota;c__Glomeromycetes;o__Glomerales;f__Glomeraceae;g__Glomus;s__Glomus_cubense
OTU8849	1.85185	4.65898e-05	Symbiotroph	k__Fungi;p__Glomeromycota;c__Glomeromycetes;o__Archaeosporales;f__Archaeosporales_unclassified;g__Archaeosporales_unclassified
OTU9259	1.85185	4.65898e-05	Symbiotroph	k__Fungi;p__Glomeromycota;c__Glomeromycetes;o__Archaeosporales;f__unclassified_Archaeosporales;g__unclassified_Archaeosporales;s__uncultured_Archaeosporales
OTU8528	1.85185	4.65898e-05	Symbiotroph	k__Fungi;p__Glomeromycota;c__Glomeromycetes;o__Diversisporales;f__Acaulosporaceae;g__Entrophospora;s__Entrophospora_sp_JJ38
OTU10570	1.85185	4.65898e-05	Symbiotroph	k__Fungi;p__Glomeromycota;c__Glomeromycetes;o__Diversisporales;f__Acaulosporaceae;g__Entrophospora;s__Entrophospora_sp_JJ38
OTU10758	1.85185	4.65898e-05	Symbiotroph	k__Fungi;p__Glomeromycota;c__Glomeromycetes;o__Diversisporales;f__Acaulosporaceae;g__Entrophospora;s__Entrophospora_sp_JJ38
OTU10761	1.85185	4.65898e-05	Symbiotroph	k__Fungi;p__Glomeromycota;c__Glomeromycetes;o__Diversisporales;f__Acaulosporaceae;g__Entrophospora;s__Entrophospora_sp_JJ38
OTU10958	1.85185	4.65898e-05	Symbiotroph	k__Fungi;p__Glomeromycota;c__Glomeromycetes;o__Diversisporales;f__Acaulosporaceae;g__Entrophospora;s__Entrophospora_sp_JJ38
OTU8475	1.85185	4.65898e-05	Symbiotroph	k__Fungi;p__Glomeromycota;c__Glomeromycetes;o__Diversisporales;f__Acaulosporaceae;g__Entrophospora;s__Entrophospora_sp_JJ38
OTU10136	1.85185	4.65898e-05	Symbiotroph	k__Fungi;p__Glomeromycota;c__Glomeromycetes;o__Glomerales;f__Claroideoglomeraceae;g__Claroideoglomus
OTU5270	1.85185	4.65898e-05	Symbiotroph	k__Fungi;p__Glomeromycota;c__Glomeromycetes;o__Glomerales;f__Claroideoglomeraceae;g__Claroideoglomus;s__Claroideoglomus_luteum
OTU9222	1.85185	4.65898e-05	Symbiotroph	k__Fungi;p__Glomeromycota;c__Glomeromycetes;o__Glomerales;f__Claroideoglomeraceae;g__Claroideoglomus;s__Claroideoglomus_sp
OTU5778	1.85185	4.65898e-05	Symbiotroph	k__Fungi;p__Glomeromycota;c__Glomeromycetes;o__Glomerales;f__Glomeraceae;g__Glomeraceae_unclassified
OTU9131	1.85185	4.65898e-05	Symbiotroph	k__Fungi;p__Glomeromycota;c__Glomeromycetes;o__Paraglomerales;f__unclassified_Paraglomerales;g__unclassified_Paraglomerales;s__uncultured_Paraglomus
OTU9658	1.85185	4.65898e-05	Symbiotroph	k__Fungi;p__Basidiomycota;c__Agaricomycetes;o__Boletales;f__Boletaceae;g__Boletus;s__Boletus_reticulatus
OTU9351	1.85185	4.65898e-05	Symbiotroph	k__Fungi;p__Basidiomycota;c__Agaricomycetes;o__Boletales;f__Sclerodermataceae;g__Pisolithus
OTU9457	1.85185	4.65898e-05	Symbiotroph	k__Fungi;p__Basidiomycota;c__Agaricomycetes;o__Thelephorales;f__Thelephoraceae;g__Tomentella;s__Tomentella_bryophila
OTU10829	1.85185	4.65898e-05	Symbiotroph	k__Fungi;p__Basidiomycota;c__Agaricomycetes;o__Thelephorales;f__Thelephoraceae;g__Tomentella;s__Tomentella_ellisii
OTU9452	1.85185	4.65898e-05	Symbiotroph	k__Fungi;p__Basidiomycota;c__Agaricomycetes;o__Agaricales;f__Inocybaceae;g__Inocybe
OTU7847	1.85185	4.65898e-05	Symbiotroph	k__Fungi;p__Ascomycota;c__Leotiomycetes;o__Helotiales;f__Helotiales_family_Incertae_sedis;g__Cadophora;s__Cadophora_melinii
OTU8862	1.85185	4.65898e-05	Symbiotroph	k__Fungi;p__Ascomycota;c__Eurotiomycetes;o__Verrucariales;f__Verrucariales_family_Incertae_sedis;g__Agonimia;s__Agonimia_sp_BGK_2011b
OTU10977	1.85185	4.65898e-05	Symbiotroph	k__Fungi;p__Basidiomycota;c__Agaricomycetes;o__Sebacinales;f__Sebacinales_Group_B;g__Serendipita;s__Serendipita_sp_MAFF_305834
