# Supplementary material for: The Proportion of Soil-Borne Fungal Pathogens Increases with Elevated Organic Carbon in Agricultural Soils
Source: mSystems. 2022 Mar 21;7(2):e01337-21. doi: 10.1128/msystems.01337-21 (PMC9040864; doi:10.1128/msystems.01337-21)
Supplement: TABLE S2 [file msystems.01337-21-st002.xlsx]

## Sheet: Table S2
Table S2 Basic information of soil properties of each sample in the field survey.
Sample	pH	TC	TN	TS	C/N	SOC	NO3-	DOC	DON	MBC	MBN
h021	7.29	50.1391	1.64622	0.240876	30.4572	25.6008	2.06878	98.9487	34.9229	708.601	84.2515
h022	5.15	18.2634	2.10085	0.302776	8.69332	21.3499	1.86226	129.813	43.3858	447.583	28.1538
h023	4.98	20.1489	2.3054	0.334572	8.73988	20.437	1.98256	124.306	38.1692	314.876	33.6239
h031	4.97	20.1005	2.35495	0.371598	8.53543	21.3396	2.45727	120.873	38.8242	352.333	33.2267
h032	7.09	20.0603	2.37595	0.421673	8.4431	17.4973	2.72423	130.917	38.3521	275.314	36.1652
h033	7.23	26.9159	1.44894	0.319302	18.5763	19.302	2.23763	132.054	38.1669	272.634	36.3934
h041	7.32	26.6097	1.41381	0.284859	18.8212	17.2139	2.25934	124.467	38.5876	299.861	37.4931
h042	7.16	14.4595	1.52876	0.335487	9.4583	15.9714	2.10336	81.6225	30.8961	216.114	27.3224
h043	6.98	14.4855	1.53775	0.339682	9.41991	18.8563	1.96218	92.0006	40.7339	172.73	10.5987
h061	5.95	15.9157	1.65681	0.361169	9.60623	16.4498	2.41826	110.973	32.0589	198.189	35.3484
h062	6.99	19.3822	1.8123	0.376549	10.6948	16.7327	3.0908	70.9916	28.9139	314.992	58.7278
h063	6.99	19.2054	1.80171	0.326233	10.6595	18.3702	3.19984	75.047	27.2389	320.834	66.5736
h071	7.04	19.0862	1.81304	0.304605	10.5272	15.8055	3.22645	73.5457	29.0596	310.898	61.479
h072	7.12	68.4518	0.891107	0.341892	76.8166	17.1498	2.36045	87.2377	32.2364	277.628	53.943
h073	7.19	69.3917	0.860459	0.32339	80.645	17.6245	2.20385	82.3378	31.6966	301.722	43.2561
h091	6.01	16.2392	1.55891	0.404265	10.417	12.8489	2.08412	81.1646	31.363	221.324	39.6511
h092	7.22	22.677	2.14662	0.802937	10.5641	19.5775	3.22012	180.108	40.5515	206.294	29.3613
h093	7.39	23.0567	1.88054	0.948701	12.2607	19.3539	3.31985	126.205	35.7273	205.346	39.4369
h111	7.4	20.9147	1.31703	0.201886	15.8801	23.9599	11.8289	160.49	29.5883	232.194	26.7099
h112	7.19	25.2524	1.62761	0.260159	15.515	17.505	13.9305	128.388	249.741	339.416	79.3153
h113	6.93	25.1084	1.63002	0.284577	15.4037	21.6433	14.142	122.419	258.883	374.739	64.5172
h121	6.92	24.5427	1.62438	0.331894	15.109	22.5669	14.2637	111.994	258.858	354.215	58.1825
h122	7.19	31.6563	1.40032	0.346768	22.6065	15.419	16.3227	170.941	70.8453	135.719	8.34131
h123	7.27	30.9037	1.38193	0.332731	22.3628	14.9492	16.8286	162.61	67.2049	164.773	14.9566
h131	7.24	30.6508	1.548	0.417327	19.8002	15.8226	16.6242	181.449	70.9772	124.645	11.8747
h132	6.92	25.8784	2.02851	0.414553	12.7574	17.9772	12.1565	98.7306	61.0781	84.2665	11.0343
h133	6.74	25.992	2.03011	0.372446	12.8032	17.2964	11.7027	98.2692	62.3172	68.7908	1.51883
h141	6.59	25.7274	2.06473	0.427806	12.4604	15.4352	11.947	94.1125	58.3386	97.7678	9.20696
h142	5.09	35.8363	2.34092	0.637513	15.3087	17.4548	14.4683	222.48	57.2626	128.27	9.09152
h143	4.92	36.2136	2.34949	0.748625	15.4134	17.3652	6.37882	215.241	67.4635	121.121	10.3486
h151	5.01	36.155	2.34953	0.745741	15.3882	16.7614	15.025	212.555	64.8803	130.842	16.4458
h152	6.66	28.0045	2.02103	0.761055	13.8565	21.064	15.3526	124.501	50.934	270.542	36.7807
h153	6.67	27.9546	1.98322	0.634055	14.0956	21.9609	4.44378	149.478	60.1496	243.18	30.137
h171	7.68	38.9966	3.24663	0.729058	12.0114	16.0887	9.06552	101.633	25.2148	167.704	28.513
h172	6.75	38.4773	2.41185	0.767248	15.9534	19.0453	9.28522	74.9519	27.1724	340.724	47.6132
h173	6.62	38.5084	2.43818	0.802211	15.7939	20.4374	9.42581	72.1165	27.1584	338.539	46.2692
h181	6.76	37.6811	2.36765	0.741952	15.915	19.7427	9.57827	75.2973	25.5712	338.529	50.5847
h182	6.44	20.5649	1.90309	0.446012	10.8061	26.5076	7.99411	59.6771	24.8685	251.544	38.1578
h183	6.6	20.1867	1.89014	0.416984	10.68	29.613	8.12002	59.0613	25.071	254.072	37.782
h191	6.75	20.2048	1.88387	0.443947	10.7251	21.0105	8.50221	67.1154	26.5688	252.489	36.7082
h192	8.07	36.4544	2.25248	0.754007	16.1841	22.8838	9.63876	105.788	31.0255	199.054	27.2244
h193	7.65	36.5903	2.24445	0.796848	16.3026	22.7431	9.80543	115.767	32.565	166.93	22.3219
h201	7.39	36.1935	2.18088	0.863766	16.5958	18.8208	10.8332	114.117	35.0247	180.955	20.6639
h202	7.2	34.9395	1.94027	0.410769	18.0075	23.0858	45.5989	89.6832	29.1213	371.207	57.0208
h203	7.15	35.163	1.94473	0.419003	18.0812	23.2447	47.3688	89.8377	28.0734	367.166	55.9201
h211	7.17	34.8293	1.90086	0.487856	18.3229	24.3128	48.5351	89.9057	28.8851	316.989	50.4459
h212	7.07	41.8047	1.89383	0.581823	22.0742	19.3981	14.4208	256.88	210.327	85.9607	0
h213	7.07	42.1087	1.89889	0.506385	22.1755	17.7672	17.806	259.218	212.663	92.9411	0
h221	7.07	42.0834	1.87448	0.577913	22.4507	17.8924	18.09	270.056	211.554	80.8397	3.40737
h222	6.91	20.894	1.80364	0.519524	11.5843	23.3023	11.2143	134.062	39.8446	307.751	44.3946
h223	7.02	20.6133	1.79867	0.448332	11.4603	26.7042	12.5447	128.673	39.4406	308.152	40.2536
h231	7.1	20.596	1.80906	0.487537	11.3849	24.0046	12.4912	136.012	39.7029	245.348	25.59
h232	7.02	20.6133	1.79867	0.448332	11.4603	26.7042	12.5447	128.673	39.4406	308.152	40.2536
h233	7.1	20.596	1.80906	0.487537	11.3849	24.0046	12.4912	136.012	39.7029	245.348	25.59
Note: TC, total carbon (g kg-1), TN, total nitrogen (g kg-1), TS, total sulfur (g kg-1), SOC, soil organic carbon (g kg-1), NO3, mineral nitrogen (mg kg-1), DOC, dissolved organic carbon (mg kg-1), DON, dissolved organic nitrogen (mg kg-1), MBC, microbial biomass carbon (mg kg-1), MBN, microbial biomass nitrogen (mg kg-1).
