# Supplementary material for: The Proportion of Soil-Borne Fungal Pathogens Increases with Elevated Organic Carbon in Agricultural Soils
Source: mSystems. 2022 Mar 21;7(2):e01337-21. doi: 10.1128/msystems.01337-21 (PMC9040864; doi:10.1128/msystems.01337-21)
Supplement: TABLE S3 [file msystems.01337-21-st003.xlsx]

## Sheet: Table S3
Table S3 Basic information of soil fungal phylotypes of phytopathogen, saprotroph, and symbiotroph in the long-term experiment.
OTU ID	Ubiquity (%)	Proportion (%)	Trophic Mode	Taxonomy
OTU448	100	1.83822	Phytopathogen	k__Fungi;p__Ascomycota;c__Sordariomycetes;o__Sordariomycetes_order_Incertae_sedis;f__Magnaporthaceae;g__Magnaporthe;s__Magnaporthe_grisea
OTU40	100	1.37238	Phytopathogen	k__Fungi;p__Ascomycota;c__Sordariomycetes;o__Sordariomycetes_order_Incertae_sedis;f__Magnaporthaceae;g__Magnaporthe;s__Magnaporthe_grisea
OTU62	100	1.16382	Phytopathogen	k__Fungi;p__Ascomycota;c__Eurotiomycetes;o__Eurotiales;f__Trichocomaceae;g__Penicillium;s__Penicillium_oxalicum
OTU123	100	0.188177	Phytopathogen	k__Fungi;p__Ascomycota;c__Dothideomycetes;o__Capnodiales;f__Teratosphaeriaceae;g__Devriesia;s__Devriesia_sp
OTU156	100	0.14383	Phytopathogen	k__Fungi;p__Basidiomycota;c__Ustilaginomycetes;o__Ustilaginales;f__Ustilaginaceae;g__Ustilago;s__Ustilago_maydis
OTU1024	100	0.112667	Phytopathogen	k__Fungi;p__Ascomycota;c__Sordariomycetes;o__Xylariales;f__Amphisphaeriaceae;g__Pestalotiopsis;s__Pestalotiopsis_sp_LH251
OTU175	100	0.0647234	Phytopathogen	k__Fungi;p__Ascomycota;c__Dothideomycetes;o__Pleosporales;f__Pleosporaceae;g__Cochliobolus;s__Cochliobolus_lunatus
OTU6	91.6667	8.63058	Phytopathogen	k__Fungi;p__Ascomycota;c__Sordariomycetes;o__Xylariales;f__Xylariales_family_Incertae_sedis;g__Monographella;s__Monographella_cucumerina
OTU625	75	0.119059	Phytopathogen	k__Fungi;p__Ascomycota;c__Sordariomycetes;o__Sordariomycetes_order_Incertae_sedis;f__Magnaporthaceae;g__Magnaporthe;s__Magnaporthe_grisea
OTU221	75	0.0727139	Phytopathogen	k__Fungi;p__Basidiomycota;c__Ustilaginomycetes;o__Ustilaginales;f__Ustilaginaceae;g__Ustilago;s__Ustilago_longissima_var._macrospora
OTU323	75	0.0319622	Phytopathogen	k__Fungi;p__Ascomycota;c__Sordariomycetes;o__Sordariomycetes_order_Incertae_sedis;f__Magnaporthaceae;g__unclassified_Magnaporthaceae;s__Magnaporthaceae_sp
OTU320	75	0.0171797	Phytopathogen	k__Fungi;p__Ascomycota;c__Sordariomycetes;o__Sordariomycetes_order_Incertae_sedis;f__Magnaporthaceae;g__Pyricularia;s__Pyricularia_parasitica
OTU433	66.6667	0.0487423	Phytopathogen	k__Fungi;p__Ascomycota;c__Sordariomycetes;o__Sordariomycetes_order_Incertae_sedis;f__Magnaporthaceae;g__Magnaporthe;s__Magnaporthe_grisea
OTU193	66.6667	0.0347588	Phytopathogen	k__Fungi;p__Ascomycota;c__Dothideomycetes;o__Capnodiales;f__Mycosphaerellaceae;g__unclassified_Mycosphaerellaceae;s__uncultured_Septoria
OTU337	58.3333	0.00759101	Phytopathogen	k__Fungi;p__Ascomycota;c__Eurotiomycetes;o__Eurotiales;f__Trichocomaceae;g__Penicillium;s__Penicillium_chrysogenum
OTU204	50	0.00799054	Phytopathogen	k__Fungi;p__Ascomycota;c__Sordariomycetes;o__Hypocreales;f__Bionectriaceae;g__Clonostachys;s__Clonostachys_rosea_f._catenulata
OTU203	41.6667	0.0167801	Phytopathogen	k__Fungi;p__Ascomycota;c__Sordariomycetes;o__Xylariales;f__Xylariales_family_Incertae_sedis;g__Monographella;s__Monographella_nivalis
OTU627	41.6667	0.00839007	Phytopathogen	k__Fungi;p__Ascomycota;c__Sordariomycetes;o__Xylariales;f__Amphisphaeriaceae;g__Phlogicylindrium;s__Phlogicylindrium_sp
OTU591	41.6667	0.00639243	Phytopathogen	k__Fungi;p__Ascomycota;c__Sordariomycetes;o__Ophiostomatales;f__Ophiostomataceae;g__unclassified_Ophiostomataceae;s__Ophiostomataceae_sp
OTU551	33.3333	0.0043948	Phytopathogen	k__Fungi;p__Ascomycota;c__Sordariomycetes;o__Diaporthales;f__Togniniaceae;g__Phaeoacremonium;s__Phaeoacremonium_hungaricum
OTU426	33.3333	0.00399527	Phytopathogen	k__Fungi;p__Ascomycota;c__Dothideomycetes;o__Pleosporales;f__Pleosporaceae;g__Curvularia;s__Curvularia_sp_P2E2
OTU343	33.3333	0.00359574	Phytopathogen	k__Fungi;p__Ascomycota;c__Sordariomycetes;o__Ophiostomatales;f__Ophiostomataceae;g__unclassified_Ophiostomataceae;s__Ophiostomataceae_sp
OTU621	33.3333	0.00279669	Phytopathogen	k__Fungi;p__Chytridiomycota;c__Chytridiomycetes;o__Chytridiales;f__Chytridiaceae;g__Chytridium;s__Chytridium_lagenaria
OTU424	33.3333	0.00159811	Phytopathogen	k__Fungi;p__Ascomycota;c__Dothideomycetes;o__Botryosphaeriales;f__Botryosphaeriaceae;g__Macrophomina;s__Macrophomina_phaseolina
OTU530	16.6667	0.00319622	Phytopathogen	k__Fungi;p__Ascomycota;c__Sordariomycetes;o__Sordariomycetes_order_Incertae_sedis;f__Magnaporthaceae;g__unclassified_Magnaporthaceae;s__Magnaporthaceae_sp
OTU768	16.6667	0.000799054	Phytopathogen	k__Fungi;p__Ascomycota;c__Sordariomycetes;o__Sordariomycetes_order_Incertae_sedis;f__Plectosphaerellaceae;g__Lectera;s__Lectera_longa
OTU836	8.33333	0.00199763	Phytopathogen	k__Fungi;p__Basidiomycota;c__Ustilaginomycetes;o__Urocystidales;f__Urocystidaceae;g__Urocystis;s__Urocystis_agropyri
OTU868	8.33333	0.00159811	Phytopathogen	k__Fungi;p__Ascomycota;c__Eurotiomycetes;o__Eurotiales;f__Trichocomaceae;g__Aspergillus;s__Aspergillus_aculeatus
OTU573	8.33333	0.00159811	Phytopathogen	k__Fungi;p__Ascomycota;c__Sordariomycetes;o__Sordariomycetes_order_Incertae_sedis;f__Magnaporthaceae;g__Magnaporthiopsis;s__Magnaporthiopsis_panicorum
OTU719	8.33333	0.000799054	Phytopathogen	k__Fungi;p__Ascomycota;c__Dothideomycetes;o__Pleosporales;f__Pleosporaceae;g__unclassified_Pleosporaceae;s__uncultured_Lewia
OTU842	8.33333	0.000799054	Phytopathogen	k__Fungi;p__Basidiomycota;c__Entorrhizomycetes;o__Entorrhizales;f__Entorrhizaceae;g__Entorrhiza;s__Entorrhiza_citriformis
OTU1118	8.33333	0.000799054	Phytopathogen	k__Fungi;p__Ascomycota;c__Dothideomycetes;o__Capnodiales;f__Mycosphaerellaceae;g__Pseudocercospora;s__Pseudocercospora_araliae
OTU913	8.33333	0.000799054	Phytopathogen	k__Fungi;p__Ascomycota;c__Eurotiomycetes;o__Eurotiales;f__Trichocomaceae;g__Penicillium;s__Penicillium_citrinum
OTU999	8.33333	0.000399527	Phytopathogen	k__Fungi;p__Ascomycota;c__Dothideomycetes;o__Capnodiales;f__Mycosphaerellaceae;g__Ramichloridium;s__Ramichloridium_strelitziae
OTU1100	8.33333	0.000399527	Phytopathogen	k__Fungi;p__Ascomycota;c__Leotiomycetes;o__Erysiphales;f__Erysiphaceae;g__Erysiphe;s__Erysiphe_deutziae
OTU23	100	3.16625	Saprotroph	k__Fungi;p__Ascomycota;c__Sordariomycetes;o__Sordariales;f__Sordariaceae;g__Neurospora;s__Neurospora_terricola
OTU30	100	2.96329	Saprotroph	k__Fungi;p__Ascomycota;c__Sordariomycetes;o__Sordariales;f__Lasiosphaeriaceae;g__unclassified_Lasiosphaeriaceae;s__Lasiosphaeriaceae_sp
OTU45	100	2.17622	Saprotroph	k__Fungi;p__Ascomycota;c__Sordariomycetes;o__Xylariales;f__Xylariaceae;g__Hypoxylon;s__Hypoxylon_macrosporum
OTU31	100	1.32124	Saprotroph	k__Fungi;p__Ascomycota;c__Sordariomycetes;o__Chaetosphaeriales;f__Chaetosphaeriaceae;g__Codinaeopsis;s__Codinaeopsis_sp
OTU51	100	1.14385	Saprotroph	k__Fungi;p__Ascomycota;c__Sordariomycetes;o__Sordariales;f__Chaetomiaceae;g__Chaetomium;s__Chaetomium_erectum
OTU53	100	0.990028	Saprotroph	k__Fungi;p__Ascomycota;c__Sordariomycetes;o__Sordariales;f__Chaetomiaceae;g__Humicola;s__Humicola_nigrescens
OTU104	100	0.412711	Saprotroph	k__Fungi;p__Basidiomycota;c__Tremellomycetes;o__Cystofilobasidiales;f__Cystofilobasidiaceae;g__Guehomyces;s__Guehomyces_pullulans
OTU16	100	0.332007	Saprotroph	k__Fungi;p__Ascomycota;c__Sordariomycetes;o__Hypocreales;f__Hypocreales_family_Incertae_sedis;g__Sarocladium;s__Sarocladium_strictum
OTU69	100	0.310033	Saprotroph	k__Fungi;p__Ascomycota;c__Eurotiomycetes;o__Chaetothyriales;f__Herpotrichiellaceae;g__Cladophialophora;s__Cladophialophora_chaetospira
OTU145	100	0.245709	Saprotroph	k__Fungi;p__Ascomycota;c__Sordariomycetes;o__Hypocreales;f__Hypocreales_family_Incertae_sedis;g__Myrothecium;s__Myrothecium_sp
OTU115	100	0.131844	Saprotroph	k__Fungi;p__Ascomycota;c__Eurotiomycetes;o__Chaetothyriales;f__Herpotrichiellaceae;g__Cladophialophora;s__Cladophialophora_sp_TRN488
OTU144	100	0.0727139	Saprotroph	k__Fungi;p__Ascomycota;c__Sordariomycetes;o__Sordariomycetes_order_Incertae_sedis;f__Sordariomycetes_family_Incertae_sedis;g__Myrmecridium;s__Myrmecridium_sp
OTU214	100	0.044747	Saprotroph	k__Fungi;p__Ascomycota;c__Sordariomycetes;o__Sordariomycetes_order_Incertae_sedis;f__Magnaporthaceae;g__Harpophora;s__Harpophora_sp_YQ1_1_1
OTU247	100	0.0407517	Saprotroph	k__Fungi;p__Chytridiomycota;c__Chytridiomycetes;o__Rhizophlyctidales;f__Rhizophlyctidaceae;g__Rhizophlyctis;s__Rhizophlyctis_rosea
OTU242	100	0.0323617	Saprotroph	k__Fungi;p__Ascomycota;c__Sordariomycetes;o__Microascales;f__Halosphaeriaceae;g__unclassified_Halosphaeriaceae;s__Halosphaeriaceae_sp
OTU2	91.6667	10.7501	Saprotroph	k__Fungi;p__Ascomycota;c__Sordariomycetes;o__Sordariales;f__Lasiosphaeriaceae;g__Apodus;s__Apodus_sp
OTU34	91.6667	1.07113	Saprotroph	k__Fungi;p__Ascomycota;c__Dothideomycetes;o__Capnodiales;f__Davidiellaceae;g__Davidiella;s__Davidiella_tassiana
OTU470	91.6667	0.286061	Saprotroph	k__Fungi;p__Ascomycota;c__Sordariomycetes;o__Hypocreales;f__Hypocreales_family_Incertae_sedis;g__Myrothecium;s__Myrothecium_sp
OTU184	91.6667	0.0399527	Saprotroph	k__Fungi;p__Ascomycota;c__Sordariomycetes;o__Sordariales;f__Lasiosphaeriaceae;g__Zopfiella;s__Zopfiella_marina
OTU13	83.3333	2.40835	Saprotroph	k__Fungi;p__Ascomycota;c__Sordariomycetes;o__Sordariales;f__Lasiosphaeriaceae;g__unclassified_Lasiosphaeriaceae;s__Lasiosphaeriaceae_sp
OTU59	83.3333	0.0267683	Saprotroph	k__Fungi;p__Ascomycota;c__Leotiomycetes;o__Helotiales;f__Helotiaceae;g__Articulospora;s__Articulospora_sp
OTU78	75	0.459056	Saprotroph	k__Fungi;p__Ascomycota;c__Sordariomycetes;o__Hypocreales;f__Hypocreales_family_Incertae_sedis;g__Myrothecium;s__Myrothecium_tongaense
OTU150	75	0.190175	Saprotroph	k__Fungi;p__Ascomycota;c__Dothideomycetes;o__Pleosporales;f__Phaeosphaeriaceae;g__Sclerostagonospora;s__Sclerostagonospora_phragmiticola
OTU257	75	0.0395532	Saprotroph	k__Fungi;p__Ascomycota;c__Dothideomycetes;o__Pleosporales;f__Tetraplosphaeriaceae;g__Tetraplosphaeria;s__Tetraplosphaeria_sasicola
OTU205	75	0.0195768	Saprotroph	k__Fungi;p__Ascomycota;c__Eurotiomycetes;o__Chaetothyriales;f__Herpotrichiellaceae;g__Cladophialophora;s__Cladophialophora_sp
OTU298	75	0.0187778	Saprotroph	k__Fungi;p__Ascomycota;c__unclassified_Ascomycota;o__unclassified_Ascomycota;f__unclassified_Ascomycota;g__unclassified_Ascomycota;s__uncultured_Phialemonium
OTU1127	75	0.0119858	Saprotroph	k__Fungi;p__Ascomycota;c__Sordariomycetes;o__Hypocreales;f__Hypocreales_family_Incertae_sedis;g__Myrothecium;s__Myrothecium_sp
OTU450	75	0.0103877	Saprotroph	k__Fungi;p__Ascomycota;c__Ascomycota_class_Incertae_sedis;o__Ascomycota_order_Incertae_sedis;f__Ascomycota_family_Incertae_sedis;g__Scolecobasidium;s__Scolecobasidium_terreum
OTU26	66.6667	0.413111	Saprotroph	k__Fungi;p__Basidiomycota;c__Agaricomycetes;o__Agaricales;f__Strophariaceae;g__Psilocybe;s__Psilocybe_cf_subviscida/crobula_X_45
OTU1028	66.6667	0.14343	Saprotroph	k__Fungi;p__Ascomycota;c__Sordariomycetes;o__Sordariales;f__Lasiosphaeriaceae;g__Arnium;s__Arnium_gigantosporum
OTU199	66.6667	0.0878959	Saprotroph	k__Fungi;p__Ascomycota;c__Ascomycota_class_Incertae_sedis;o__Ascomycota_order_Incertae_sedis;f__Ascomycota_family_Incertae_sedis;g__Calcarisporiella;s__Calcarisporiella_sp
OTU229	66.6667	0.0359574	Saprotroph	k__Fungi;p__Ascomycota;c__Leotiomycetes;o__Helotiales;f__Helotiales_family_Incertae_sedis;g__Tetracladium;s__Tetracladium_sp
OTU186	66.6667	0.0199763	Saprotroph	k__Fungi;p__Ascomycota;c__Leotiomycetes;o__Helotiales;f__Helotiales_family_Incertae_sedis;g__Scytalidium;s__Scytalidium_sp
OTU455	66.6667	0.0139834	Saprotroph	k__Fungi;p__Ascomycota;c__Ascomycota_class_Incertae_sedis;o__Ascomycota_order_Incertae_sedis;f__Ascomycota_family_Incertae_sedis;g__Ochroconis;s__Ochroconis_minima
OTU431	66.6667	0.0111868	Saprotroph	k__Fungi;p__Ascomycota;c__Sordariomycetes;o__Sordariales;f__Lasiosphaeriaceae;g__Zopfiella;s__Zopfiella_marina
OTU538	66.6667	0.0107872	Saprotroph	k__Fungi;p__Basidiomycota;c__Microbotryomycetes;o__Leucosporidiales;f__Leucosporidiaceae;g__Leucosporidium;s__Leucosporidium_golubevii
OTU374	66.6667	0.00958865	Saprotroph	k__Fungi;p__Basidiomycota;c__Agaricomycetes;o__Agaricales;f__Mycenaceae;g__Hemimycena;s__Hemimycena_pseudolactea
OTU384	66.6667	0.00799054	Saprotroph	k__Fungi;p__Ascomycota;c__Dothideomycetes;o__Pleosporales;f__Tetraplosphaeriaceae;g__Triplosphaeria;s__Triplosphaeria_acuta
OTU309	58.3333	0.0271678	Saprotroph	k__Fungi;p__Ascomycota;c__Ascomycota_class_Incertae_sedis;o__Ascomycota_order_Incertae_sedis;f__Ascomycota_family_Incertae_sedis;g__Ochroconis;s__Ochroconis_constricta
OTU161	58.3333	0.015182	Saprotroph	k__Fungi;p__Ascomycota;c__Sordariomycetes;o__Hypocreales;f__Hypocreales_family_Incertae_sedis;g__Sarocladium;s__Sarocladium_strictum
OTU358	58.3333	0.00958865	Saprotroph	k__Fungi;p__Ascomycota;c__Leotiomycetes;o__Leotiomycetes_order_Incertae_sedis;f__Leotiomycetes_family_Incertae_sedis;g__Geomyces;s__Geomyces_sp_UFMGCB_5981
OTU488	58.3333	0.00799054	Saprotroph	k__Fungi;p__Ascomycota;c__Orbiliomycetes;o__Orbiliales;f__Orbiliaceae;g__unclassified_Orbiliaceae;s__Orbiliaceae_sp
OTU253	58.3333	0.0059929	Saprotroph	k__Fungi;p__Chytridiomycota;c__Chytridiomycetes;o__Rhizophlyctidales;f__Rhizophlyctidaceae;g__Rhizophlyctis;s__Rhizophlyctis_rosea
OTU608	58.3333	0.0059929	Saprotroph	k__Fungi;p__Ascomycota;c__Sordariomycetes;o__Sordariales;f__Chaetomiaceae;g__Chaetomium;s__Chaetomium_erectum
OTU96	50	0.0287659	Saprotroph	k__Fungi;p__Ascomycota;c__Sordariomycetes;o__Sordariales;f__Lasiosphaeriaceae;g__unclassified_Lasiosphaeriaceae;s__Lasiosphaeriaceae_sp
OTU316	50	0.0171797	Saprotroph	k__Fungi;p__Basidiomycota;c__Agaricomycetes;o__Hymenochaetales;f__Hymenochaetaceae;g__Fuscoporia;s__Fuscoporia_sp_PRM915982
OTU1007	50	0.0115863	Saprotroph	k__Fungi;p__Ascomycota;c__Sordariomycetes;o__Sordariales;f__Lasiosphaeriaceae;g__Apodus;s__Apodus_sp
OTU272	50	0.00958865	Saprotroph	k__Fungi;p__Ascomycota;c__Sordariomycetes;o__Hypocreales;f__Bionectriaceae;g__Hydropisphaera;s__Hydropisphaera_erubescens
OTU423	50	0.00799054	Saprotroph	k__Fungi;p__Ascomycota;c__Dothideomycetes;o__Pleosporales;f__Leptosphaeriaceae;g__Subplenodomus;s__Subplenodomus_violicola
OTU427	50	0.00759101	Saprotroph	k__Fungi;p__Ascomycota;c__Eurotiomycetes;o__Eurotiales;f__Trichocomaceae;g__Phialosimplex;s__Phialosimplex_caninus
OTU476	50	0.00679196	Saprotroph	k__Fungi;p__Ascomycota;c__Ascomycota_class_Incertae_sedis;o__Ascomycota_order_Incertae_sedis;f__Ascomycota_family_Incertae_sedis;g__Scolecobasidium;s__Scolecobasidium_humicola
OTU73	41.6667	1.06394	Saprotroph	k__Fungi;p__Basidiomycota;c__Agaricomycetes;o__Russulales;f__Stephanosporaceae;g__unclassified_Stephanosporaceae;s__Stephanosporaceae_sp
OTU140	41.6667	0.0543357	Saprotroph	k__Fungi;p__Basidiomycota;c__Agaricomycetes;o__Agaricales;f__Agaricaceae;g__Leucocoprinus;s__Leucocoprinus_sp_HDI_2013
OTU456	41.6667	0.0195768	Saprotroph	k__Fungi;p__Ascomycota;c__Orbiliomycetes;o__Orbiliales;f__Orbiliaceae;g__Arthrobotrys;s__Arthrobotrys_sp_YNWS02_3_1
OTU333	41.6667	0.0123853	Saprotroph	k__Fungi;p__Ascomycota;c__Sordariomycetes;o__Lulworthiales;f__Lulworthiaceae;g__Lulworthia;s__Lulworthia_sp
OTU371	41.6667	0.00759101	Saprotroph	k__Fungi;p__Chytridiomycota;c__Chytridiomycetes;o__Rhizophydiales;f__Terramycetaceae;g__Boothiomyces;s__Boothiomyces_macroporosum
OTU500	41.6667	0.00719149	Saprotroph	k__Fungi;p__Chytridiomycota;c__Chytridiomycetes;o__Rhizophlyctidales;f__Rhizophlyctidaceae;g__Rhizophlyctis;s__Rhizophlyctis_rosea
OTU1009	41.6667	0.00639243	Saprotroph	k__Fungi;p__Ascomycota;c__Sordariomycetes;o__Sordariales;f__Chaetomiaceae;g__Humicola;s__Humicola_nigrescens
OTU565	41.6667	0.00479432	Saprotroph	k__Fungi;p__Ascomycota;c__Dothideomycetes;o__Pleosporales;f__Sporormiaceae;g__Westerdykella;s__Westerdykella_sp
OTU736	41.6667	0.00319622	Saprotroph	k__Fungi;p__Ascomycota;c__Sordariomycetes;o__Sordariales;f__Lasiosphaeriaceae;g__unclassified_Lasiosphaeriaceae;s__uncultured_Cercophora
OTU843	41.6667	0.00239716	Saprotroph	k__Fungi;p__Ascomycota;c__Sordariomycetes;o__Sordariomycetes_order_Incertae_sedis;f__Annulatascaceae;g__Conlarium;s__Conlarium_sp
OTU212	33.3333	0.0703167	Saprotroph	k__Fungi;p__Basidiomycota;c__Agaricomycetes;o__Boletales;f__Coniophoraceae;g__Coniophora;s__Coniophora_puteana
OTU380	33.3333	0.0199763	Saprotroph	k__Fungi;p__Ascomycota;c__Sordariomycetes;o__Microascales;f__Halosphaeriaceae;g__unclassified_Halosphaeriaceae;s__Halosphaeriaceae_sp
OTU330	33.3333	0.0175792	Saprotroph	k__Fungi;p__Ascomycota;c__Leotiomycetes;o__Helotiales;f__Helotiaceae;g__Articulospora;s__Articulospora_sp
OTU171	33.3333	0.0147825	Saprotroph	k__Fungi;p__Ascomycota;c__Sordariomycetes;o__Xylariales;f__Graphostromataceae;g__Graphostroma;s__Graphostroma_platystoma
OTU279	33.3333	0.0147825	Saprotroph	k__Fungi;p__Basidiomycota;c__Agaricomycetes;o__Polyporales;f__Phanerochaetaceae;g__Ceriporia;s__Ceriporia_viridans
OTU390	33.3333	0.00639243	Saprotroph	k__Fungi;p__Ascomycota;c__Sordariomycetes;o__Microascales;f__Microascaceae;g__Petriella;s__Petriella_setifera
OTU715	33.3333	0.0059929	Saprotroph	k__Fungi;p__Ascomycota;c__Dothideomycetes;o__Pleosporales;f__Sporormiaceae;g__Westerdykella;s__Westerdykella_dispersa
OTU547	33.3333	0.0059929	Saprotroph	k__Fungi;p__Ascomycota;c__Orbiliomycetes;o__Orbiliales;f__Orbiliaceae;g__unclassified_Orbiliaceae;s__Orbiliaceae_sp
OTU686	33.3333	0.00519385	Saprotroph	k__Fungi;p__Basidiomycota;c__Agaricomycetes;o__Agaricales;f__Bolbitiaceae;g__Conocybe;s__Conocybe_mandshurica
OTU262	33.3333	0.00519385	Saprotroph	k__Fungi;p__Ascomycota;c__Sordariomycetes;o__Sordariales;f__Lasiosphaeriaceae;g__unclassified_Lasiosphaeriaceae;s__Lasiosphaeriaceae_sp
OTU635	33.3333	0.00479432	Saprotroph	k__Fungi;p__Ascomycota;c__Orbiliomycetes;o__Orbiliales;f__Orbiliaceae;g__unclassified_Orbiliaceae;s__Orbiliaceae_sp
OTU832	33.3333	0.00319622	Saprotroph	k__Fungi;p__Ascomycota;c__Pezizomycetes;o__Pezizales;f__Ascobolaceae;g__Ascobolus;s__Ascobolus_sp
OTU910	33.3333	0.00319622	Saprotroph	k__Fungi;p__Basidiomycota;c__Agaricomycetes;o__Agaricales;f__Bolbitiaceae;g__Conocybe;s__Conocybe_mandshurica
OTU485	33.3333	0.00199763	Saprotroph	k__Fungi;p__Ascomycota;c__Eurotiomycetes;o__Eurotiales;f__Trichocomaceae;g__Neosartorya;s__Neosartorya_fischeri
OTU139	25	0.246908	Saprotroph	k__Fungi;p__Ascomycota;c__Sordariomycetes;o__Sordariales;f__Lasiosphaeriaceae;g__unclassified_Lasiosphaeriaceae;s__Lasiosphaeriaceae_sp
OTU201	25	0.0954869	Saprotroph	k__Fungi;p__Basidiomycota;c__Agaricomycetes;o__Agaricales;f__Marasmiaceae;g__Marasmiellus;s__Marasmiellus_sp_JZBHM006
OTU401	25	0.0423499	Saprotroph	k__Fungi;p__Basidiomycota;c__Agaricomycetes;o__Russulales;f__Stephanosporaceae;g__unclassified_Stephanosporaceae;s__Stephanosporaceae_sp
OTU404	25	0.0195768	Saprotroph	k__Fungi;p__Ascomycota;c__Sordariomycetes;o__Sordariales;f__Sordariaceae;g__unclassified_Sordariaceae;s__Sordariaceae_sp
OTU465	25	0.0107872	Saprotroph	k__Fungi;p__Ascomycota;c__Sordariomycetes;o__Microascales;f__Microascaceae;g__Scedosporium;s__Scedosporium_minutispora
OTU506	25	0.00998817	Saprotroph	k__Fungi;p__Zygomycota;c__Zygomycota_class_Incertae_sedis;o__Kickxellales;f__Kickxellaceae;g__Spiromyces;s__Spiromyces_aspiralis
OTU441	25	0.00958865	Saprotroph	k__Fungi;p__Chytridiomycota;c__Chytridiomycetes;o__Rhizophlyctidales;f__Rhizophlyctidaceae;g__Rhizophlyctis;s__Rhizophlyctis_sp
OTU498	25	0.00719149	Saprotroph	k__Fungi;p__Ascomycota;c__Sordariomycetes;o__Sordariales;f__Sordariaceae;g__Sordaria;s__Sordaria_araneosa
OTU681	25	0.00719149	Saprotroph	k__Fungi;p__Ascomycota;c__Ascomycota_class_Incertae_sedis;o__Ascomycota_order_Incertae_sedis;f__Ascomycota_family_Incertae_sedis;g__Calcarisporiella;s__Calcarisporiella_sp
OTU594	25	0.00719149	Saprotroph	k__Fungi;p__Basidiomycota;c__Agaricomycetes;o__Agaricales;f__Bolbitiaceae;g__Conocybe;s__Conocybe_sp
OTU683	25	0.00479432	Saprotroph	k__Fungi;p__Basidiomycota;c__Agaricomycetes;o__Polyporales;f__Meruliaceae;g__Phlebia;s__Phlebia_cf_subserialis_MS42b
OTU587	25	0.00359574	Saprotroph	k__Fungi;p__Basidiomycota;c__Agaricomycetes;o__Hymenochaetales;f__Hymenochaetaceae;g__Inonotus;s__Inonotus_levis
OTU644	25	0.00319622	Saprotroph	k__Fungi;p__Ascomycota;c__Pezizomycetes;o__Pezizales;f__Pyronemataceae;g__Scutellinia;s__Scutellinia_torrentis
OTU451	25	0.00279669	Saprotroph	k__Fungi;p__Ascomycota;c__Sordariomycetes;o__Sordariales;f__Lasiosphaeriaceae;g__Podospora;s__Podospora_miniglutinans
OTU955	25	0.00239716	Saprotroph	k__Fungi;p__Zygomycota;c__Zygomycota_class_Incertae_sedis;o__Kickxellales;f__Kickxellaceae;g__Ramicandelaber;s__Ramicandelaber_longisporus
OTU611	25	0.00239716	Saprotroph	k__Fungi;p__Ascomycota;c__Sordariomycetes;o__Sordariomycetes_order_Incertae_sedis;f__Annulatascaceae;g__Conlarium;s__Conlarium_sp
OTU856	25	0.00199763	Saprotroph	k__Fungi;p__Ascomycota;c__Eurotiomycetes;o__Onygenales;f__Gymnoascaceae;g__unclassified_Gymnoascaceae;s__Gymnoascaceae_sp
OTU519	25	0.00199763	Saprotroph	k__Fungi;p__Ascomycota;c__Sordariomycetes;o__Sordariales;f__Chaetomiaceae;g__Thielavia;s__Thielavia_terrestris
OTU1085	25	0.00199763	Saprotroph	k__Fungi;p__Basidiomycota;c__Agaricomycetes;o__Agaricales;f__Pluteaceae;g__Volvariella;s__Volvariella_sp_X_492
OTU545	25	0.00199763	Saprotroph	k__Fungi;p__Ascomycota;c__Sordariomycetes;o__Sordariales;f__Chaetomiaceae;g__Humicola;s__Humicola_sp_NJR102_11
OTU97	25	0.00159811	Saprotroph	k__Fungi;p__Basidiomycota;c__Agaricomycetes;o__Geastrales;f__Geastraceae;g__unclassified_Geastraceae;s__Geastraceae_sp
OTU752	25	0.00159811	Saprotroph	k__Fungi;p__Ascomycota;c__Eurotiomycetes;o__Eurotiales;f__Trichocomaceae;g__Sagenomella;s__Sagenomella_sp_ASR_61
OTU917	25	0.00159811	Saprotroph	k__Fungi;p__Basidiomycota;c__Agaricomycetes;o__Agaricales;f__Agaricaceae;g__unclassified_Agaricaceae;s__Lepiotaceae_sp_PA455
OTU531	25	0.00119858	Saprotroph	k__Fungi;p__Basidiomycota;c__Agaricomycetes;o__Cantharellales;f__Botryobasidiaceae;g__Botryobasidium;s__Botryobasidium_sp
OTU818	25	0.00119858	Saprotroph	k__Fungi;p__Basidiomycota;c__Agaricomycetes;o__Agaricales;f__Hygrophoraceae;g__Camarophyllus;s__Camarophyllus_griseorufescens
OTU898	25	0.00119858	Saprotroph	k__Fungi;p__Basidiomycota;c__Agaricomycetes;o__Agaricales;f__Entolomataceae;g__Clitopilus;s__Clitopilus_sp_1_T_780
OTU310	16.6667	0.0339598	Saprotroph	k__Fungi;p__Basidiomycota;c__Agaricomycetes;o__Agaricales;f__Psathyrellaceae;g__Coprinopsis;s__Coprinopsis_calospora
OTU288	16.6667	0.0335603	Saprotroph	k__Fungi;p__Chytridiomycota;c__Chytridiomycetes;o__Rhizophlyctidales;f__Rhizophlyctidaceae;g__Rhizophlyctis;s__Rhizophlyctis_rosea
OTU603	16.6667	0.0059929	Saprotroph	k__Fungi;p__Basidiomycota;c__Agaricomycetes;o__Agaricales;f__Psathyrellaceae;g__Parasola;s__Parasola_kuehneri
OTU672	16.6667	0.0043948	Saprotroph	k__Fungi;p__Ascomycota;c__Sordariomycetes;o__Xylariales;f__Xylariaceae;g__Calceomyces;s__Calceomyces_lacunosus
OTU712	16.6667	0.00399527	Saprotroph	k__Fungi;p__Ascomycota;c__Eurotiomycetes;o__Onygenales;f__Onygenaceae;g__unclassified_Onygenaceae;s__Onygenaceae_sp
OTU801	16.6667	0.00319622	Saprotroph	k__Fungi;p__Ascomycota;c__Ascomycota_class_Incertae_sedis;o__Ascomycota_order_Incertae_sedis;f__Ascomycota_family_Incertae_sedis;g__Staphylotrichum;s__Staphylotrichum_sp_Amy_4
OTU888	16.6667	0.00239716	Saprotroph	k__Fungi;p__Basidiomycota;c__Agaricomycetes;o__Agaricales;f__Bolbitiaceae;g__Conocybe;s__Conocybe_crispella
OTU718	16.6667	0.00239716	Saprotroph	k__Fungi;p__Ascomycota;c__Sordariomycetes;o__Xylariales;f__Xylariales_family_Incertae_sedis;g__Coniocessia;s__Coniocessia_nodulisporioides
OTU575	16.6667	0.00239716	Saprotroph	k__Fungi;p__Ascomycota;c__Leotiomycetes;o__Helotiales;f__Helotiales_family_Incertae_sedis;g__Scytalidium;s__Scytalidium_lignicola
OTU640	16.6667	0.00199763	Saprotroph	k__Fungi;p__Ascomycota;c__Sordariomycetes;o__Sordariomycetes_order_Incertae_sedis;f__Sordariomycetes_family_Incertae_sedis;g__Myrmecridium;s__Myrmecridium_sp
OTU759	16.6667	0.00199763	Saprotroph	k__Fungi;p__Basidiomycota;c__Agaricomycetes;o__Polyporales;f__Meruliaceae;g__Podoscypha;s__Podoscypha_bolleana
OTU664	16.6667	0.00119858	Saprotroph	k__Fungi;p__Ascomycota;c__Sordariomycetes;o__Microascales;f__Microascaceae;g__Kernia;s__Kernia_pachypleura
OTU871	16.6667	0.00119858	Saprotroph	k__Fungi;p__Basidiomycota;c__Agaricomycetes;o__Polyporales;f__Meruliaceae;g__Hypochnicium;s__Hypochnicium_lundellii
OTU783	16.6667	0.00119858	Saprotroph	k__Fungi;p__Ascomycota;c__Sordariomycetes;o__Sordariales;f__Lasiosphaeriaceae;g__unclassified_Lasiosphaeriaceae;s__Lasiosphaeriaceae_sp
OTU334	16.6667	0.00119858	Saprotroph	k__Fungi;p__Ascomycota;c__Dothideomycetes;o__Pleosporales;f__Pleosporales_family_Incertae_sedis;g__Pyrenochaeta;s__Pyrenochaeta_sp
OTU513	16.6667	0.000799054	Saprotroph	k__Fungi;p__Ascomycota;c__Orbiliomycetes;o__Orbiliales;f__Orbiliaceae;g__Dactylella;s__Dactylella_spermatophaga
OTU1052	16.6667	0.000799054	Saprotroph	k__Fungi;p__Zygomycota;c__Zygomycota_class_Incertae_sedis;o__Kickxellales;f__Kickxellaceae;g__Ramicandelaber;s__Ramicandelaber_sp
OTU986	16.6667	0.000799054	Saprotroph	k__Fungi;p__Ascomycota;c__Sordariomycetes;o__Sordariales;f__Lasiosphaeriaceae;g__Apodus;s__Apodus_sp
OTU1167	16.6667	0.000799054	Saprotroph	k__Fungi;p__Chytridiomycota;c__Chytridiomycetes;o__Chytridiomycetes_order_Incertae_sedis;f__Chytridiomycetes_family_Incertae_sedis;g__Hyaloraphidium;s__Hyaloraphidium_curvatum
OTU1206	16.6667	0.000799054	Saprotroph	k__Fungi;p__Zygomycota;c__Zygomycota_class_Incertae_sedis;o__Kickxellales;f__Kickxellaceae;g__Ramicandelaber;s__Ramicandelaber_sp
OTU1025	16.6667	0.000799054	Saprotroph	k__Fungi;p__Basidiomycota;c__Agaricomycetes;o__Agaricales;f__Agaricaceae;g__unclassified_Agaricaceae;s__uncultured_cf_Coprinus_sp
OTU299	8.33333	0.030364	Saprotroph	k__Fungi;p__Chytridiomycota;c__Chytridiomycetes;o__Rhizophlyctidales;f__Rhizophlyctidaceae;g__Rhizophlyctis;s__Rhizophlyctis_rosea
OTU359	8.33333	0.00359574	Saprotroph	k__Fungi;p__Chytridiomycota;c__Chytridiomycetes;o__Rhizophlyctidales;f__Rhizophlyctidaceae;g__Rhizophlyctis;s__Rhizophlyctis_rosea
OTU740	8.33333	0.00359574	Saprotroph	k__Fungi;p__Ascomycota;c__Dothideomycetes;o__Pleosporales;f__Phaeosphaeriaceae;g__Phaeosphaeria;s__Phaeosphaeria_fuckelii
OTU713	8.33333	0.00239716	Saprotroph	k__Fungi;p__Ascomycota;c__Orbiliomycetes;o__Orbiliales;f__Orbiliaceae;g__Dactylella;s__Dactylella_lysipaga
OTU651	8.33333	0.00239716	Saprotroph	k__Fungi;p__Ascomycota;c__Orbiliomycetes;o__Orbiliales;f__Orbiliaceae;g__Arthrobotrys;s__Arthrobotrys_sp
OTU796	8.33333	0.00159811	Saprotroph	k__Fungi;p__Ascomycota;c__Sordariomycetes;o__Xylariales;f__Xylariales_family_Incertae_sedis;g__Dinemasporium;s__Dinemasporium_sp
OTU943	8.33333	0.00159811	Saprotroph	k__Fungi;p__Ascomycota;c__Sordariomycetes;o__Hypocreales;f__Niessliaceae;g__Monocillium;s__Monocillium_indicum
OTU1135	8.33333	0.00119858	Saprotroph	k__Fungi;p__Basidiomycota;c__Agaricomycetes;o__Agaricales;f__Bolbitiaceae;g__Bolbitius;s__Bolbitius_subvolvatus
OTU1141	8.33333	0.00119858	Saprotroph	k__Fungi;p__Ascomycota;c__Sordariomycetes;o__Sordariomycetes_order_Incertae_sedis;f__Sordariomycetes_family_Incertae_sedis;g__Pleurotheciella;s__Pleurotheciella_centenaria
OTU922	8.33333	0.00119858	Saprotroph	k__Fungi;p__Ascomycota;c__Eurotiomycetes;o__Chaetothyriales;f__Herpotrichiellaceae;g__Cladophialophora;s__Cladophialophora_sp
OTU1197	8.33333	0.00119858	Saprotroph	k__Fungi;p__Ascomycota;c__Sordariomycetes;o__Sordariomycetes_order_Incertae_sedis;f__Sordariomycetes_family_Incertae_sedis;g__Myrmecridium;s__Myrmecridium_sp
OTU1210	8.33333	0.00119858	Saprotroph	k__Fungi;p__Basidiomycota;c__Agaricomycetes;o__Polyporales;f__Meruliaceae;g__Podoscypha;s__Podoscypha_elegans
OTU962	8.33333	0.00119858	Saprotroph	k__Fungi;p__Ascomycota;c__Ascomycota_class_Incertae_sedis;o__Ascomycota_order_Incertae_sedis;f__Ascomycota_family_Incertae_sedis;g__Dendrosporium;s__Dendrosporium_sp
OTU877	8.33333	0.000799054	Saprotroph	k__Fungi;p__Ascomycota;c__unclassified_Ascomycota;o__unclassified_Ascomycota;f__unclassified_Ascomycota;g__unclassified_Ascomycota;s__uncultured_Zalerion
OTU882	8.33333	0.000799054	Saprotroph	k__Fungi;p__Ascomycota;c__Sordariomycetes;o__Hypocreales;f__Bionectriaceae;g__Verrucostoma;s__Verrucostoma_freycinetiae
OTU1044	8.33333	0.000799054	Saprotroph	k__Fungi;p__Ascomycota;c__Eurotiomycetes;o__Eurotiales;f__Trichocomaceae;g__Phialosimplex;s__Phialosimplex_chlamydosporus
OTU1082	8.33333	0.000799054	Saprotroph	k__Fungi;p__Basidiomycota;c__Agaricomycetes;o__Agaricales;f__Hygrophoraceae;g__Camarophyllus;s__Camarophyllus_griseorufescens
OTU1116	8.33333	0.000799054	Saprotroph	k__Fungi;p__Basidiomycota;c__Agaricomycetes;o__Agaricales;f__Mycenaceae;g__Hemimycena;s__Hemimycena_pseudolactea
OTU933	8.33333	0.000399527	Saprotroph	k__Fungi;p__Basidiomycota;c__Agaricomycetes;o__Agaricales;f__Psathyrellaceae;g__Coprinopsis;s__Coprinopsis_vermiculifer
OTU654	8.33333	0.000399527	Saprotroph	k__Fungi;p__Basidiomycota;c__Agaricomycetes;o__Agaricales;f__Strophariaceae;g__Agrocybe;s__Agrocybe_pediades
OTU597	8.33333	0.000399527	Saprotroph	k__Fungi;p__Ascomycota;c__Sordariomycetes;o__Sordariales;f__Lasiosphaeriaceae;g__Apiosordaria;s__Apiosordaria_nigeriensis
OTU677	8.33333	0.000399527	Saprotroph	k__Fungi;p__Ascomycota;c__Sordariomycetes;o__Microascales;f__Microascaceae;g__Kernia;s__Kernia_pachypleura
OTU702	8.33333	0.000399527	Saprotroph	k__Fungi;p__Basidiomycota;c__Exobasidiomycetes;o__Exobasidiomycetes_order_Incertae_sedis;f__Exobasidiomycetes_family_Incertae_sedis;g__Tilletiopsis;s__Tilletiopsis_pallescens
OTU935	8.33333	0.000399527	Saprotroph	k__Fungi;p__Ascomycota;c__Pezizomycetes;o__Pezizales;f__Pyronemataceae;g__Scutellinia;s__Scutellinia_olivascens
OTU56	8.33333	0.000399527	Saprotroph	k__Fungi;p__Basidiomycota;c__Agaricomycetes;o__Agaricales;f__Entolomataceae;g__Clitopilus;s__Clitopilus_sp_1_T_780
OTU348	8.33333	0.000399527	Saprotroph	k__Fungi;p__Ascomycota;c__Leotiomycetes;o__Helotiales;f__Helotiaceae;g__Articulospora;s__Articulospora_sp
OTU386	8.33333	0.000399527	Saprotroph	k__Fungi;p__Ascomycota;c__Dothideomycetes;o__Pleosporales;f__Phaeosphaeriaceae;g__Ophiosphaerella;s__Ophiosphaerella_sp
OTU409	8.33333	0.000399527	Saprotroph	k__Fungi;p__Ascomycota;c__Dothideomycetes;o__Pleosporales;f__Lophiostomataceae;g__Lophiostoma;s__Lophiostoma_sp
OTU639	8.33333	0.000399527	Saprotroph	k__Fungi;p__Ascomycota;c__Sordariomycetes;o__Microascales;f__Halosphaeriaceae;g__Cirrenalia;s__Cirrenalia_macrocephala
OTU555	8.33333	0.000399527	Saprotroph	k__Fungi;p__Ascomycota;c__Orbiliomycetes;o__Orbiliales;f__Orbiliaceae;g__Monacrosporium;s__Monacrosporium_sp_KG_55
OTU1086	8.33333	0.000399527	Saprotroph	k__Fungi;p__Basidiomycota;c__Agaricomycetes;o__Polyporales;f__Meruliaceae;g__Hyphoderma;s__Hyphoderma_mutatum
OTU1014	8.33333	0.000399527	Saprotroph	k__Fungi;p__Ascomycota;c__Dothideomycetes;o__Dothideomycetes_order_Incertae_sedis;f__Pseudeurotiaceae;g__Pseudeurotium;s__Pseudeurotium_hygrophilum
OTU1060	8.33333	0.000399527	Saprotroph	k__Fungi;p__Basidiomycota;c__Agaricomycetes;o__Agaricales;f__Hygrophoraceae;g__Camarophyllus;s__Camarophyllus_griseorufescens
OTU1113	8.33333	0.000399527	Saprotroph	k__Fungi;p__Basidiomycota;c__Agaricomycetes;o__Agaricales;f__Hygrophoraceae;g__Camarophyllus;s__Camarophyllus_griseorufescens
OTU582	8.33333	0.000399527	Saprotroph	k__Fungi;p__Ascomycota;c__Sordariomycetes;o__Sordariales;f__Lasiosphaeriaceae;g__unclassified_Lasiosphaeriaceae;s__Lasiosphaeriaceae_sp
OTU951	8.33333	0.000399527	Saprotroph	k__Fungi;p__Ascomycota;c__Eurotiomycetes;o__Chaetothyriales;f__Herpotrichiellaceae;g__Rhinocladiella;s__Rhinocladiella_similis
OTU1084	8.33333	0.000399527	Saprotroph	k__Fungi;p__Ascomycota;c__Sordariomycetes;o__Sordariomycetes_order_Incertae_sedis;f__Annulatascaceae;g__Conlarium;s__Conlarium_sp_KO_2013
OTU469	75	0.0263688	Symbiotroph	k__Fungi;p__Glomeromycota;c__Glomeromycetes;o__Glomerales;f__Glomeraceae;g__Rhizophagus;s__Rhizophagus_sp
OTU335	75	0.015182	Symbiotroph	k__Fungi;p__Basidiomycota;c__Agaricomycetes;o__Cantharellales;f__Hydnaceae;g__unclassified_Hydnaceae;s__uncultured_Hydnum
OTU559	75	0.0131844	Symbiotroph	k__Fungi;p__Glomeromycota;c__Glomeromycetes;o__Glomerales;f__Glomeraceae;g__unclassified_Glomeraceae;s__uncultured_Glomus
OTU1067	75	0.0107872	Symbiotroph	k__Fungi;p__Glomeromycota;c__Glomeromycetes;o__Glomerales;f__Glomeraceae;g__Rhizophagus;s__Rhizophagus_diaphanum
OTU307	50	0.0235721	Symbiotroph	k__Fungi;p__Glomeromycota;c__Glomeromycetes;o__Glomerales;f__Glomeraceae;g__Glomus;s__Glomus_sp_8_SUN_2011
OTU660	50	0.00918912	Symbiotroph	k__Fungi;p__Glomeromycota;c__Glomeromycetes;o__Glomerales;f__Glomeraceae;g__Rhizophagus;s__Rhizophagus_sp
OTU453	50	0.00759101	Symbiotroph	k__Fungi;p__Glomeromycota;c__Glomeromycetes;o__Glomerales;f__Glomeraceae;g__unclassified_Glomeraceae;s__Glomeraceae_sp
OTU285	41.6667	0.0163806	Symbiotroph	k__Fungi;p__Glomeromycota;c__Glomeromycetes;o__Glomerales;f__Glomeraceae;g__unclassified_Glomeraceae;s__uncultured_Glomus
OTU609	41.6667	0.0123853	Symbiotroph	k__Fungi;p__Glomeromycota;c__Glomeromycetes;o__Paraglomerales;f__unclassified_Paraglomerales;g__unclassified_Paraglomerales;s__Paraglomerales_sp
OTU709	41.6667	0.0111868	Symbiotroph	k__Fungi;p__Glomeromycota;c__Glomeromycetes;o__Glomerales;f__Glomeraceae;g__unclassified_Glomeraceae;s__Glomeraceae_sp
OTU518	41.6667	0.00719149	Symbiotroph	k__Fungi;p__Basidiomycota;c__Agaricomycetes;o__Agaricales;f__Cortinariaceae;g__Cortinarius;s__Cortinarius_sp
OTU515	41.6667	0.00479432	Symbiotroph	k__Fungi;p__Basidiomycota;c__Agaricomycetes;o__Agaricales;f__Hygrophoraceae;g__Hygrophorus;s__Hygrophorus_pudorinus
OTU723	41.6667	0.00359574	Symbiotroph	k__Fungi;p__Basidiomycota;c__Agaricomycetes;o__Agaricales;f__Inocybaceae;g__Inocybe;s__Inocybe_sp_DED8133
OTU434	41.6667	0.00239716	Symbiotroph	k__Fungi;p__Glomeromycota;c__Glomeromycetes;o__unclassified_Glomeromycetes;f__unclassified_Glomeromycetes;g__unclassified_Glomeromycetes;s__Glomeromycetes_sp
OTU294	33.3333	0.0135839	Symbiotroph	k__Fungi;p__Glomeromycota;c__Glomeromycetes;o__Paraglomerales;f__unclassified_Paraglomerales;g__unclassified_Paraglomerales;s__Paraglomerales_sp
OTU544	33.3333	0.00799054	Symbiotroph	k__Fungi;p__Glomeromycota;c__Glomeromycetes;o__Glomerales;f__Glomeraceae;g__Rhizophagus;s__Rhizophagus_clarus
OTU610	33.3333	0.00759101	Symbiotroph	k__Fungi;p__Glomeromycota;c__Glomeromycetes;o__Glomerales;f__unclassified_Glomerales;g__unclassified_Glomerales;s__Glomerales_sp
OTU615	33.3333	0.0043948	Symbiotroph	k__Fungi;p__Ascomycota;c__Lecanoromycetes;o__Lecanorales;f__Parmeliaceae;g__Everniastrum;s__Everniastrum_lipidiferum
OTU474	33.3333	0.00399527	Symbiotroph	k__Fungi;p__Ascomycota;c__Leotiomycetes;o__Helotiales;f__Vibrisseaceae;g__Phialocephala;s__Phialocephala_humicola
OTU790	33.3333	0.00239716	Symbiotroph	k__Fungi;p__Glomeromycota;c__unclassified_Glomeromycota;o__unclassified_Glomeromycota;f__unclassified_Glomeromycota;g__unclassified_Glomeromycota;s__Glomeromycota_sp
OTU728	33.3333	0.00199763	Symbiotroph	k__Fungi;p__Glomeromycota;c__Glomeromycetes;o__Glomerales;f__Glomeraceae;g__unclassified_Glomeraceae;s__uncultured_Glomus
OTU1021	33.3333	0.00159811	Symbiotroph	k__Fungi;p__Basidiomycota;c__Agaricomycetes;o__Cantharellales;f__Hydnaceae;g__unclassified_Hydnaceae;s__uncultured_Hydnum
OTU540	25	0.00519385	Symbiotroph	k__Fungi;p__Glomeromycota;c__Glomeromycetes;o__Glomerales;f__Glomeraceae;g__Rhizophagus;s__Rhizophagus_irregularis
OTU527	25	0.00479432	Symbiotroph	k__Fungi;p__Glomeromycota;c__Glomeromycetes;o__Glomerales;f__Glomeraceae;g__unclassified_Glomeraceae;s__Glomeraceae_sp
OTU564	25	0.00479432	Symbiotroph	k__Fungi;p__Ascomycota;c__Leotiomycetes;o__Helotiales;f__Helotiales_family_Incertae_sedis;g__Cadophora;s__Cadophora_sp
OTU656	25	0.0043948	Symbiotroph	k__Fungi;p__Glomeromycota;c__Glomeromycetes;o__Archaeosporales;f__Archaeosporaceae;g__unclassified_Archaeosporaceae;s__uncultured_Archaeospora
OTU716	25	0.0043948	Symbiotroph	k__Fungi;p__Glomeromycota;c__Glomeromycetes;o__Diversisporales;f__Acaulosporaceae;g__unclassified_Acaulosporaceae;s__uncultured_Acaulosporaceae
OTU721	25	0.00399527	Symbiotroph	k__Fungi;p__Glomeromycota;c__Glomeromycetes;o__Glomerales;f__unclassified_Glomerales;g__unclassified_Glomerales;s__Glomerales_sp
OTU853	25	0.00359574	Symbiotroph	k__Fungi;p__Glomeromycota;c__Glomeromycetes;o__Diversisporales;f__Acaulosporaceae;g__unclassified_Acaulosporaceae;s__uncultured_Acaulosporaceae
OTU695	25	0.00279669	Symbiotroph	k__Fungi;p__Glomeromycota;c__Glomeromycetes;o__Glomerales;f__Glomeraceae;g__unclassified_Glomeraceae;s__Glomeraceae_sp
OTU499	25	0.00239716	Symbiotroph	k__Fungi;p__Glomeromycota;c__Glomeromycetes;o__Glomerales;f__unclassified_Glomerales;g__unclassified_Glomerales;s__Glomerales_sp
OTU798	25	0.00199763	Symbiotroph	k__Fungi;p__Basidiomycota;c__Agaricomycetes;o__Russulales;f__Russulaceae;g__unclassified_Russulaceae;s__uncultured_Russula
OTU697	25	0.00159811	Symbiotroph	k__Fungi;p__Glomeromycota;c__Glomeromycetes;o__Glomerales;f__Glomeraceae;g__Rhizophagus;s__Rhizophagus_irregularis
OTU588	25	0.00119858	Symbiotroph	k__Fungi;p__Glomeromycota;c__Glomeromycetes;o__Glomerales;f__Glomeraceae;g__unclassified_Glomeraceae;s__Glomeraceae_sp
OTU399	16.6667	0.0115863	Symbiotroph	k__Fungi;p__Ascomycota;c__Dothideomycetes;o__Capnodiales;f__Davidiellaceae;g__Cladosporium;s__Cladosporium_sphaerospermum
OTU454	16.6667	0.00878959	Symbiotroph	k__Fungi;p__Glomeromycota;c__Glomeromycetes;o__Glomerales;f__Glomeraceae;g__unclassified_Glomeraceae;s__Glomeraceae_sp
OTU720	16.6667	0.00239716	Symbiotroph	k__Fungi;p__Basidiomycota;c__Agaricomycetes;o__Agaricales;f__Cortinariaceae;g__Cortinarius;s__Cortinarius_sp
OTU979	16.6667	0.00159811	Symbiotroph	k__Fungi;p__Basidiomycota;c__Agaricomycetes;o__Agaricales;f__Inocybaceae;g__Inocybe;s__Inocybe_sp_ME13_H9
OTU321	16.6667	0.00119858	Symbiotroph	k__Fungi;p__Glomeromycota;c__Glomeromycetes;o__Paraglomerales;f__unclassified_Paraglomerales;g__unclassified_Paraglomerales;s__uncultured_Paraglomus
OTU29	16.6667	0.00119858	Symbiotroph	k__Fungi;p__Ascomycota;c__Sordariomycetes;o__Coniochaetales;f__Coniochaetaceae;g__Coniochaeta;s__Lecythophora_sp_NVH2_11
OTU536	16.6667	0.00119858	Symbiotroph	k__Fungi;p__Basidiomycota;c__Agaricomycetes;o__Agaricales;f__Cortinariaceae;g__Cortinarius;s__Cortinarius_callisteus
OTU722	16.6667	0.00119858	Symbiotroph	k__Fungi;p__Glomeromycota;c__Glomeromycetes;o__Glomerales;f__unclassified_Glomerales;g__unclassified_Glomerales;s__Glomerales_sp
OTU794	16.6667	0.00119858	Symbiotroph	k__Fungi;p__Ascomycota;c__Lecanoromycetes;o__Lecanorales;f__Lecanorales_family_Incertae_sedis;g__Leprocaulon;s__Leprocaulon_knudsenii
OTU1003	16.6667	0.00119858	Symbiotroph	k__Fungi;p__Glomeromycota;c__Glomeromycetes;o__Glomerales;f__unclassified_Glomerales;g__unclassified_Glomerales;s__Glomerales_sp
OTU972	16.6667	0.00119858	Symbiotroph	k__Fungi;p__Basidiomycota;c__Agaricomycetes;o__Cantharellales;f__Clavulinaceae;g__Clavulina;s__Clavulina_sp
OTU477	16.6667	0.000799054	Symbiotroph	k__Fungi;p__Basidiomycota;c__Agaricomycetes;o__Boletales;f__Boletaceae;g__unclassified_Boletaceae;s__uncultured_Boletus
OTU886	16.6667	0.000799054	Symbiotroph	k__Fungi;p__Ascomycota;c__Sordariomycetes;o__Coniochaetales;f__Coniochaetaceae;g__Lecythophora;s__Lecythophora_fasciculata
OTU930	16.6667	0.000799054	Symbiotroph	k__Fungi;p__Basidiomycota;c__Agaricomycetes;o__Boletales;f__Sclerodermataceae;g__Scleroderma;s__Scleroderma_areolatum
OTU1005	16.6667	0.000799054	Symbiotroph	k__Fungi;p__Basidiomycota;c__Agaricomycetes;o__Agaricales;f__Cortinariaceae;g__Cortinarius;s__Cortinarius_sp
OTU936	16.6667	0.000799054	Symbiotroph	k__Fungi;p__Basidiomycota;c__Agaricomycetes;o__Cantharellales;f__Clavulinaceae;g__Clavulina;s__Clavulina_sp
OTU1023	16.6667	0.000799054	Symbiotroph	k__Fungi;p__Glomeromycota;c__Glomeromycetes;o__Diversisporales;f__Acaulosporaceae;g__Entrophospora;s__Entrophospora_sp_JJ38
OTU1056	16.6667	0.000799054	Symbiotroph	k__Fungi;p__Glomeromycota;c__unclassified_Glomeromycota;o__unclassified_Glomeromycota;f__unclassified_Glomeromycota;g__unclassified_Glomeromycota;s__uncultured_Glomeromycota
OTU1204	16.6667	0.000799054	Symbiotroph	k__Fungi;p__Glomeromycota;c__Glomeromycetes;o__Diversisporales;f__Acaulosporaceae;g__Entrophospora;s__Entrophospora_sp_JJ38
OTU1150	16.6667	0.000799054	Symbiotroph	k__Fungi;p__Basidiomycota;c__Agaricomycetes;o__Cantharellales;f__Hydnaceae;g__unclassified_Hydnaceae;s__uncultured_Hydnum
OTU1203	16.6667	0.000799054	Symbiotroph	k__Fungi;p__Basidiomycota;c__Agaricomycetes;o__Cantharellales;f__Hydnaceae;g__Hydnum;s__Hydnum_sp
OTU737	8.33333	0.00279669	Symbiotroph	k__Fungi;p__Glomeromycota;c__Glomeromycetes;o__Glomerales;f__Glomeraceae;g__Funneliformis;s__Funneliformis_caledonium
OTU308	8.33333	0.00159811	Symbiotroph	k__Fungi;p__Glomeromycota;c__Glomeromycetes;o__Diversisporales;f__Acaulosporaceae;g__Entrophospora;s__Entrophospora_sp
OTU1096	8.33333	0.00119858	Symbiotroph	k__Fungi;p__Basidiomycota;c__Agaricomycetes;o__Agaricales;f__Cortinariaceae;g__Cortinarius;s__Cortinarius_sp
OTU1017	8.33333	0.00119858	Symbiotroph	k__Fungi;p__Glomeromycota;c__Glomeromycetes;o__Paraglomerales;f__unclassified_Paraglomerales;g__unclassified_Paraglomerales;s__uncultured_Paraglomus
OTU642	8.33333	0.000799054	Symbiotroph	k__Fungi;p__Basidiomycota;c__Agaricomycetes;o__Agaricales;f__Amanitaceae;g__Amanita;s__Amanita_cf_virosa_Montoya_1558
OTU823	8.33333	0.000799054	Symbiotroph	k__Fungi;p__Glomeromycota;c__Glomeromycetes;o__Glomerales;f__Glomeraceae;g__unclassified_Glomeraceae;s__uncultured_Glomus
OTU1079	8.33333	0.000799054	Symbiotroph	k__Fungi;p__Basidiomycota;c__Ustilaginomycetes;o__Ustilaginales;f__Ustilaginaceae;g__Pseudozyma;s__Pseudozyma_aphidis
OTU1010	8.33333	0.000799054	Symbiotroph	k__Fungi;p__Glomeromycota;c__Glomeromycetes;o__Diversisporales;f__Acaulosporaceae;g__Entrophospora;s__Entrophospora_sp_JJ38
OTU1091	8.33333	0.000799054	Symbiotroph	k__Fungi;p__Glomeromycota;c__Glomeromycetes;o__Diversisporales;f__Acaulosporaceae;g__Entrophospora;s__Entrophospora_sp_JJ38
OTU1119	8.33333	0.000799054	Symbiotroph	k__Fungi;p__Basidiomycota;c__Agaricomycetes;o__Cantharellales;f__Hydnaceae;g__Hydnum;s__Hydnum_sp
OTU1138	8.33333	0.000799054	Symbiotroph	k__Fungi;p__Ascomycota;c__Dothideomycetes;o__Hysteriales;f__Gloniaceae;g__Cenococcum;s__uncultured_Cenococcum
OTU1125	8.33333	0.000799054	Symbiotroph	k__Fungi;p__Basidiomycota;c__Agaricomycetes;o__Agaricales;f__Inocybaceae;g__Inocybe;s__Inocybe_sp
OTU429	8.33333	0.000399527	Symbiotroph	k__Fungi;p__Glomeromycota;c__Glomeromycetes;o__Paraglomerales;f__unclassified_Paraglomerales;g__unclassified_Paraglomerales;s__uncultured_Paraglomus
OTU293	8.33333	0.000399527	Symbiotroph	k__Fungi;p__Ascomycota;c__Sordariomycetes;o__Coniochaetales;f__Coniochaetaceae;g__Lecythophora;s__Lecythophora_sp
OTU632	8.33333	0.000399527	Symbiotroph	k__Fungi;p__Glomeromycota;c__Glomeromycetes;o__unclassified_Glomeromycetes;f__unclassified_Glomeromycetes;g__unclassified_Glomeromycetes;s__Glomeromycetes_sp
OTU628	8.33333	0.000399527	Symbiotroph	k__Fungi;p__Glomeromycota;c__Glomeromycetes;o__Glomerales;f__Glomeraceae;g__unclassified_Glomeraceae;s__Glomeraceae_sp
OTU1004	8.33333	0.000399527	Symbiotroph	k__Fungi;p__Glomeromycota;c__Glomeromycetes;o__Glomerales;f__Glomeraceae;g__unclassified_Glomeraceae;s__uncultured_Glomus
OTU816	8.33333	0.000399527	Symbiotroph	k__Fungi;p__Glomeromycota;c__Glomeromycetes;o__Glomerales;f__unclassified_Glomerales;g__unclassified_Glomerales;s__Glomerales_sp
OTU861	8.33333	0.000399527	Symbiotroph	k__Fungi;p__Glomeromycota;c__Glomeromycetes;o__Glomerales;f__unclassified_Glomerales;g__unclassified_Glomerales;s__Glomerales_sp
OTU1072	8.33333	0.000399527	Symbiotroph	k__Fungi;p__Ascomycota;c__Sordariomycetes;o__Coniochaetales;f__Coniochaetaceae;g__Lecythophora;s__Lecythophora_sp
OTU1065	8.33333	0.000399527	Symbiotroph	k__Fungi;p__Glomeromycota;c__Glomeromycetes;o__unclassified_Glomeromycetes;f__unclassified_Glomeromycetes;g__unclassified_Glomeromycetes;s__Glomeromycetes_sp
OTU1087	8.33333	0.000399527	Symbiotroph	k__Fungi;p__Glomeromycota;c__Glomeromycetes;o__Diversisporales;f__Acaulosporaceae;g__unclassified_Acaulosporaceae;s__uncultured_Acaulosporaceae
OTU902	8.33333	0.000399527	Symbiotroph	k__Fungi;p__Glomeromycota;c__unclassified_Glomeromycota;o__unclassified_Glomeromycota;f__unclassified_Glomeromycota;g__unclassified_Glomeromycota;s__uncultured_Glomeromycota
OTU926	8.33333	0.000399527	Symbiotroph	k__Fungi;p__Basidiomycota;c__Agaricomycetes;o__Boletales;f__Sclerodermataceae;g__Scleroderma;s__Scleroderma_areolatum
OTU1107	8.33333	0.000399527	Symbiotroph	k__Fungi;p__Basidiomycota;c__Agaricomycetes;o__Agaricales;f__Cortinariaceae;g__Cortinarius;s__Cortinarius_sp
OTU1073	8.33333	0.000399527	Symbiotroph	k__Fungi;p__Basidiomycota;c__Agaricomycetes;o__Cantharellales;f__Hydnaceae;g__unclassified_Hydnaceae;s__uncultured_Hydnum
