# Supplementary material for: The Proportion of Soil-Borne Fungal Pathogens Increases with Elevated Organic Carbon in Agricultural Soils
Source: mSystems. 2022 Mar 21;7(2):e01337-21. doi: 10.1128/msystems.01337-21 (PMC9040864; doi:10.1128/msystems.01337-21)
Supplement: TABLE S4 [file msystems.01337-21-st004.xlsx]

## Sheet: Table S4
Table S4 Basic information of soil properties of each sample in the long-term experiment.
Sample	Treatments	pH	TC	C/N	SOC	DOC	DON	MBC	MBN
Control1	Control	5.03	16.5645	10.5747	7.69121	15.3816	6.28946	82.4803	35.1527
Control2	Control	5.02	17.0192	10.68	7.31276	16.1279	6.95354	84.3307	27.0611
Control3	Control	5.04	16.9335	10.6872	6.8996	15.4186	6.2596	23.0344	16.4605
ST1	ST	5.07	15.7222	10.27	9.62078	17.6581	7.18625	145.779	43.002
ST2	ST	5.06	15.8096	10.466	12.2164	18.6234	7.74051	103.909	31.1242
ST3	ST	5.08	15.9123	10.3512	11.0774	16.3603	7.09963	130.024	33.079
CM1	CM	5.85	14.5651	9.12263	16.3031	16.045	4.91689	152.3	37.4235
CM2	CM	5.86	14.6425	9.21115	11.898	18.1147	5.24017	109.904	38.2331
CM3	CM	5.84	14.5474	9.13446	14.3127	15.2899	4.61903	170.953	47.7037
PM1	PM	5.74	18.012	10.4091	9.56108	14.6187	4.6326	221.132	55.4967
PM2	PM	5.76	17.821	10.4216	11.5764	15.5843	5.28681	130.806	39.5341
PM3	PM	5.73	17.8073	10.295	9.4517	14.0773	4.8927	162.165	46.34
Note: TC, total carbon (g kg-1), SOC, soil organic carbon (g kg-1), DOC, dissolved organic carbon (mg kg-1), DON, dissolved organic nitrogen (mg kg-1), MBC, microbial biomass carbon (mg kg-1), MBN, microbial biomass nitrogen (mg kg-1).
