# Supplementary material for: The Proportion of Soil-Borne Fungal Pathogens Increases with Elevated Organic Carbon in Agricultural Soils
Source: mSystems. 2022 Mar 21;7(2):e01337-21. doi: 10.1128/msystems.01337-21 (PMC9040864; doi:10.1128/msystems.01337-21)
Supplement: TABLE S5 [file msystems.01337-21-st005.xlsx]

## Sheet: Table S5
Table S5 Metadata file with SRA accessions in the field survey and the long-term experiment.
sample_source	sample_name	library_ID	accession	study	object_status	bioproject_accession	biosample_accession	title	library_strategy	library_source	library_selection	library_layout	platform	instrument_model	design_description	filetype	filename	filename2
field survey	h021	Hg076	SRR17868768	SRP358020	new	PRJNA803009	SAMN25609749	upland soil 04	AMPLICON	METAGENOMIC	PCR	paired	ILLUMINA	Illumina HiSeq 2000	DNA barcode	fastq	Hg076_R1.fq	Hg076_R2.fq
field survey	h022	Hg077	SRR17868767	SRP358020	new	PRJNA803009	SAMN25609750	upland soil 05	AMPLICON	METAGENOMIC	PCR	paired	ILLUMINA	Illumina HiSeq 2000	DNA barcode	fastq	Hg077_R1.fq	Hg077_R2.fq
field survey	h023	Hg078	SRR17868766	SRP358020	new	PRJNA803009	SAMN25609751	upland soil 06	AMPLICON	METAGENOMIC	PCR	paired	ILLUMINA	Illumina HiSeq 2000	DNA barcode	fastq	Hg078_R1.fq	Hg078_R2.fq
field survey	h031	Hg079	SRR17868765	SRP358020	new	PRJNA803009	SAMN25609752	upland soil 07	AMPLICON	METAGENOMIC	PCR	paired	ILLUMINA	Illumina HiSeq 2000	DNA barcode	fastq	Hg079_R1.fq	Hg079_R2.fq
field survey	h032	Hg080	SRR17868764	SRP358020	new	PRJNA803009	SAMN25609753	upland soil 08	AMPLICON	METAGENOMIC	PCR	paired	ILLUMINA	Illumina HiSeq 2000	DNA barcode	fastq	Hg080_R1.fq	Hg080_R2.fq
field survey	h033	Hg081	SRR17868762	SRP358020	new	PRJNA803009	SAMN25609754	upland soil 09	AMPLICON	METAGENOMIC	PCR	paired	ILLUMINA	Illumina HiSeq 2000	DNA barcode	fastq	Hg081_R1.fq	Hg081_R2.fq
field survey	h041	Hg082	SRR17868761	SRP358020	new	PRJNA803009	SAMN25609755	upland soil 10	AMPLICON	METAGENOMIC	PCR	paired	ILLUMINA	Illumina HiSeq 2000	DNA barcode	fastq	Hg082_R1.fq	Hg082_R2.fq
field survey	h042	Hg083	SRR17868760	SRP358020	new	PRJNA803009	SAMN25609756	upland soil 11	AMPLICON	METAGENOMIC	PCR	paired	ILLUMINA	Illumina HiSeq 2000	DNA barcode	fastq	Hg083_R1.fq	Hg083_R2.fq
field survey	h043	Hg084	SRR17868759	SRP358020	new	PRJNA803009	SAMN25609757	upland soil 12	AMPLICON	METAGENOMIC	PCR	paired	ILLUMINA	Illumina HiSeq 2000	DNA barcode	fastq	Hg084_R1.fq	Hg084_R2.fq
field survey	h061	Hg088	SRR17868755	SRP358020	new	PRJNA803009	SAMN25609761	upland soil 16	AMPLICON	METAGENOMIC	PCR	paired	ILLUMINA	Illumina HiSeq 2000	DNA barcode	fastq	Hg088_R1.fq	Hg088_R2.fq
field survey	h062	Hg089	SRR17868754	SRP358020	new	PRJNA803009	SAMN25609762	upland soil 17	AMPLICON	METAGENOMIC	PCR	paired	ILLUMINA	Illumina HiSeq 2000	DNA barcode	fastq	Hg089_R1.fq	Hg089_R2.fq
field survey	h063	Hg090	SRR17868753	SRP358020	new	PRJNA803009	SAMN25609763	upland soil 18	AMPLICON	METAGENOMIC	PCR	paired	ILLUMINA	Illumina HiSeq 2000	DNA barcode	fastq	Hg090_R1.fq	Hg090_R2.fq
field survey	h071	Hg091	SRR17868751	SRP358020	new	PRJNA803009	SAMN25609764	upland soil 19	AMPLICON	METAGENOMIC	PCR	paired	ILLUMINA	Illumina HiSeq 2000	DNA barcode	fastq	Hg091_R1.fq	Hg091_R2.fq
field survey	h072	Hg092	SRR17868750	SRP358020	new	PRJNA803009	SAMN25609765	upland soil 20	AMPLICON	METAGENOMIC	PCR	paired	ILLUMINA	Illumina HiSeq 2000	DNA barcode	fastq	Hg092_R1.fq	Hg092_R2.fq
field survey	h073	Hg093	SRR17868749	SRP358020	new	PRJNA803009	SAMN25609766	upland soil 21	AMPLICON	METAGENOMIC	PCR	paired	ILLUMINA	Illumina HiSeq 2000	DNA barcode	fastq	Hg093_R1.fq	Hg093_R2.fq
field survey	h091	Hg097	SRR17868745	SRP358020	new	PRJNA803009	SAMN25609770	upland soil 25	AMPLICON	METAGENOMIC	PCR	paired	ILLUMINA	Illumina HiSeq 2000	DNA barcode	fastq	Hg097_R1.fq	Hg097_R2.fq
field survey	h092	Hg098	SRR17868744	SRP358020	new	PRJNA803009	SAMN25609771	upland soil 26	AMPLICON	METAGENOMIC	PCR	paired	ILLUMINA	Illumina HiSeq 2000	DNA barcode	fastq	Hg098_R1.fq	Hg098_R2.fq
field survey	h093	Hg099	SRR17868743	SRP358020	new	PRJNA803009	SAMN25609772	upland soil 27	AMPLICON	METAGENOMIC	PCR	paired	ILLUMINA	Illumina HiSeq 2000	DNA barcode	fastq	Hg099_R1.fq	Hg099_R2.fq
field survey	h111	Hg103	SRR17868877	SRP358020	new	PRJNA803009	SAMN25609776	upland soil 31	AMPLICON	METAGENOMIC	PCR	paired	ILLUMINA	Illumina HiSeq 2000	DNA barcode	fastq	Hg103_R1.fq	Hg103_R2.fq
field survey	h112	Hg104	SRR17868876	SRP358020	new	PRJNA803009	SAMN25609777	upland soil 32	AMPLICON	METAGENOMIC	PCR	paired	ILLUMINA	Illumina HiSeq 2000	DNA barcode	fastq	Hg104_R1.fq	Hg104_R2.fq
field survey	h113	Hg105	SRR17868875	SRP358020	new	PRJNA803009	SAMN25609778	upland soil 33	AMPLICON	METAGENOMIC	PCR	paired	ILLUMINA	Illumina HiSeq 2000	DNA barcode	fastq	Hg105_R1.fq	Hg105_R2.fq
field survey	h121	Hg106	SRR17868874	SRP358020	new	PRJNA803009	SAMN25609779	upland soil 34	AMPLICON	METAGENOMIC	PCR	paired	ILLUMINA	Illumina HiSeq 2000	DNA barcode	fastq	Hg106_R1.fq	Hg106_R2.fq
field survey	h122	Hg107	SRR17868873	SRP358020	new	PRJNA803009	SAMN25609780	upland soil 35	AMPLICON	METAGENOMIC	PCR	paired	ILLUMINA	Illumina HiSeq 2000	DNA barcode	fastq	Hg107_R1.fq	Hg107_R2.fq
field survey	h123	Hg108	SRR17868872	SRP358020	new	PRJNA803009	SAMN25609781	upland soil 36	AMPLICON	METAGENOMIC	PCR	paired	ILLUMINA	Illumina HiSeq 2000	DNA barcode	fastq	Hg108_R1.fq	Hg108_R2.fq
field survey	h131	Hg109	SRR17868871	SRP358020	new	PRJNA803009	SAMN25609782	upland soil 37	AMPLICON	METAGENOMIC	PCR	paired	ILLUMINA	Illumina HiSeq 2000	DNA barcode	fastq	Hg109_R1.fq	Hg109_R2.fq
field survey	h132	Hg110	SRR17868870	SRP358020	new	PRJNA803009	SAMN25609783	upland soil 38	AMPLICON	METAGENOMIC	PCR	paired	ILLUMINA	Illumina HiSeq 2000	DNA barcode	fastq	Hg110_R1.fq	Hg110_R2.fq
field survey	h133	Hg111	SRR17868868	SRP358020	new	PRJNA803009	SAMN25609784	upland soil 39	AMPLICON	METAGENOMIC	PCR	paired	ILLUMINA	Illumina HiSeq 2000	DNA barcode	fastq	Hg111_R1.fq	Hg111_R2.fq
field survey	h141	Hg112	SRR17868867	SRP358020	new	PRJNA803009	SAMN25609785	upland soil 40	AMPLICON	METAGENOMIC	PCR	paired	ILLUMINA	Illumina HiSeq 2000	DNA barcode	fastq	Hg112_R1.fq	Hg112_R2.fq
field survey	h142	Hg113	SRR17868866	SRP358020	new	PRJNA803009	SAMN25609786	upland soil 41	AMPLICON	METAGENOMIC	PCR	paired	ILLUMINA	Illumina HiSeq 2000	DNA barcode	fastq	Hg113_R1.fq	Hg113_R2.fq
field survey	h143	Hg114	SRR17868865	SRP358020	new	PRJNA803009	SAMN25609787	upland soil 42	AMPLICON	METAGENOMIC	PCR	paired	ILLUMINA	Illumina HiSeq 2000	DNA barcode	fastq	Hg114_R1.fq	Hg114_R2.fq
field survey	h151	Hg115	SRR17868864	SRP358020	new	PRJNA803009	SAMN25609788	upland soil 43	AMPLICON	METAGENOMIC	PCR	paired	ILLUMINA	Illumina HiSeq 2000	DNA barcode	fastq	Hg115_R1.fq	Hg115_R2.fq
field survey	h152	Hg116	SRR17868863	SRP358020	new	PRJNA803009	SAMN25609789	upland soil 44	AMPLICON	METAGENOMIC	PCR	paired	ILLUMINA	Illumina HiSeq 2000	DNA barcode	fastq	Hg116_R1.fq	Hg116_R2.fq
field survey	h153	Hg117	SRR17868862	SRP358020	new	PRJNA803009	SAMN25609790	upland soil 45	AMPLICON	METAGENOMIC	PCR	paired	ILLUMINA	Illumina HiSeq 2000	DNA barcode	fastq	Hg117_R1.fq	Hg117_R2.fq
field survey	h171	Hg121	SRR17868857	SRP358020	new	PRJNA803009	SAMN25609794	upland soil 49	AMPLICON	METAGENOMIC	PCR	paired	ILLUMINA	Illumina HiSeq 2000	DNA barcode	fastq	Hg121_R1.fq	Hg121_R2.fq
field survey	h172	Hg122	SRR17868856	SRP358020	new	PRJNA803009	SAMN25609795	upland soil 50	AMPLICON	METAGENOMIC	PCR	paired	ILLUMINA	Illumina HiSeq 2000	DNA barcode	fastq	Hg122_R1.fq	Hg122_R2.fq
field survey	h173	Hg123	SRR17868855	SRP358020	new	PRJNA803009	SAMN25609796	upland soil 51	AMPLICON	METAGENOMIC	PCR	paired	ILLUMINA	Illumina HiSeq 2000	DNA barcode	fastq	Hg123_R1.fq	Hg123_R2.fq
field survey	h181	Hg124	SRR17868854	SRP358020	new	PRJNA803009	SAMN25609797	upland soil 52	AMPLICON	METAGENOMIC	PCR	paired	ILLUMINA	Illumina HiSeq 2000	DNA barcode	fastq	Hg124_R1.fq	Hg124_R2.fq
field survey	h182	Hg125	SRR17868853	SRP358020	new	PRJNA803009	SAMN25609798	upland soil 53	AMPLICON	METAGENOMIC	PCR	paired	ILLUMINA	Illumina HiSeq 2000	DNA barcode	fastq	Hg125_R1.fq	Hg125_R2.fq
field survey	h183	Hg126	SRR17868852	SRP358020	new	PRJNA803009	SAMN25609799	upland soil 54	AMPLICON	METAGENOMIC	PCR	paired	ILLUMINA	Illumina HiSeq 2000	DNA barcode	fastq	Hg126_R1.fq	Hg126_R2.fq
field survey	h191	Hg127	SRR17868851	SRP358020	new	PRJNA803009	SAMN25609800	upland soil 55	AMPLICON	METAGENOMIC	PCR	paired	ILLUMINA	Illumina HiSeq 2000	DNA barcode	fastq	Hg127_R1.fq	Hg127_R2.fq
field survey	h192	Hg128	SRR17868850	SRP358020	new	PRJNA803009	SAMN25609801	upland soil 56	AMPLICON	METAGENOMIC	PCR	paired	ILLUMINA	Illumina HiSeq 2000	DNA barcode	fastq	Hg128_R1.fq	Hg128_R2.fq
field survey	h193	Hg129	SRR17868849	SRP358020	new	PRJNA803009	SAMN25609802	upland soil 57	AMPLICON	METAGENOMIC	PCR	paired	ILLUMINA	Illumina HiSeq 2000	DNA barcode	fastq	Hg129_R1.fq	Hg129_R2.fq
field survey	h201	Hg130	SRR17868848	SRP358020	new	PRJNA803009	SAMN25609803	upland soil 58	AMPLICON	METAGENOMIC	PCR	paired	ILLUMINA	Illumina HiSeq 2000	DNA barcode	fastq	Hg130_R1.fq	Hg130_R2.fq
field survey	h202	Hg131	SRR17868846	SRP358020	new	PRJNA803009	SAMN25609804	upland soil 59	AMPLICON	METAGENOMIC	PCR	paired	ILLUMINA	Illumina HiSeq 2000	DNA barcode	fastq	Hg131_R1.fq	Hg131_R2.fq
field survey	h203	Hg132	SRR17868845	SRP358020	new	PRJNA803009	SAMN25609805	upland soil 60	AMPLICON	METAGENOMIC	PCR	paired	ILLUMINA	Illumina HiSeq 2000	DNA barcode	fastq	Hg132_R1.fq	Hg132_R2.fq
field survey	h211	Hg133	SRR17868844	SRP358020	new	PRJNA803009	SAMN25609806	upland soil 61	AMPLICON	METAGENOMIC	PCR	paired	ILLUMINA	Illumina HiSeq 2000	DNA barcode	fastq	Hg133_R1.fq	Hg133_R2.fq
field survey	h212	Hg134	SRR17868843	SRP358020	new	PRJNA803009	SAMN25609807	upland soil 62	AMPLICON	METAGENOMIC	PCR	paired	ILLUMINA	Illumina HiSeq 2000	DNA barcode	fastq	Hg134_R1.fq	Hg134_R2.fq
field survey	h213	Hg135	SRR17868806	SRP358020	new	PRJNA803009	SAMN25609808	upland soil 63	AMPLICON	METAGENOMIC	PCR	paired	ILLUMINA	Illumina HiSeq 2000	DNA barcode	fastq	Hg135_R1.fq	Hg135_R2.fq
field survey	h221	Hg136	SRR17868805	SRP358020	new	PRJNA803009	SAMN25609809	upland soil 64	AMPLICON	METAGENOMIC	PCR	paired	ILLUMINA	Illumina HiSeq 2000	DNA barcode	fastq	Hg136_R1.fq	Hg136_R2.fq
field survey	h222	Hg137	SRR17868804	SRP358020	new	PRJNA803009	SAMN25609810	upland soil 65	AMPLICON	METAGENOMIC	PCR	paired	ILLUMINA	Illumina HiSeq 2000	DNA barcode	fastq	Hg137_R1.fq	Hg137_R2.fq
field survey	h223	Hg138	SRR17868803	SRP358020	new	PRJNA803009	SAMN25609811	upland soil 66	AMPLICON	METAGENOMIC	PCR	paired	ILLUMINA	Illumina HiSeq 2000	DNA barcode	fastq	Hg138_R1.fq	Hg138_R2.fq
field survey	h231	Hg139	SRR17868802	SRP358020	new	PRJNA803009	SAMN25609812	upland soil 67	AMPLICON	METAGENOMIC	PCR	paired	ILLUMINA	Illumina HiSeq 2000	DNA barcode	fastq	Hg139_R1.fq	Hg139_R2.fq
field survey	h232	Hg140	SRR17868801	SRP358020	new	PRJNA803009	SAMN25609813	upland soil 68	AMPLICON	METAGENOMIC	PCR	paired	ILLUMINA	Illumina HiSeq 2000	DNA barcode	fastq	Hg140_R1.fq	Hg140_R2.fq
field survey	h233	Hg141	SRR17868799	SRP358020	new	PRJNA803009	SAMN25609814	upland soil 69	AMPLICON	METAGENOMIC	PCR	paired	ILLUMINA	Illumina HiSeq 2000	DNA barcode	fastq	Hg141_R1.fq	Hg141_R2.fq
long-term experiment	Control1	NPK1	SRR17868572	SRP358017	new	PRJNA803012	SAMN25609852	NPK1	AMPLICON	METAGENOMIC	PCR	paired	ILLUMINA	Illumina HiSeq 2000	DNA barcode	fastq	raw.split.22.1.fq	raw.split.22.2.fq
long-term experiment	Control2	NPK2	SRR17868571	SRP358017	new	PRJNA803012	SAMN25609853	NPK2	AMPLICON	METAGENOMIC	PCR	paired	ILLUMINA	Illumina HiSeq 2000	DNA barcode	fastq	raw.split.23.1.fq	raw.split.23.2.fq
long-term experiment	Control3	NPK3	SRR17868570	SRP358017	new	PRJNA803012	SAMN25609854	NPK3	AMPLICON	METAGENOMIC	PCR	paired	ILLUMINA	Illumina HiSeq 2000	DNA barcode	fastq	raw.split.24.1.fq	raw.split.24.2.fq
long-term experiment	ST1	NPK+STR1	SRR17868582	SRP358017	new	PRJNA803012	SAMN25609843	NPK+STR1	AMPLICON	METAGENOMIC	PCR	paired	ILLUMINA	Illumina HiSeq 2000	DNA barcode	fastq	raw.split.13.1.fq	raw.split.13.2.fq
long-term experiment	ST2	NPK+STR2	SRR17868581	SRP358017	new	PRJNA803012	SAMN25609844	NPK+STR2	AMPLICON	METAGENOMIC	PCR	paired	ILLUMINA	Illumina HiSeq 2000	DNA barcode	fastq	raw.split.14.1.fq	raw.split.14.2.fq
long-term experiment	ST3	NPK+STR3	SRR17868580	SRP358017	new	PRJNA803012	SAMN25609845	NPK+STR3	AMPLICON	METAGENOMIC	PCR	paired	ILLUMINA	Illumina HiSeq 2000	DNA barcode	fastq	raw.split.15.1.fq	raw.split.15.2.fq
long-term experiment	CM1	NPK+CM1	SRR17868579	SRP358017	new	PRJNA803012	SAMN25609846	NPK+CM1	AMPLICON	METAGENOMIC	PCR	paired	ILLUMINA	Illumina HiSeq 2000	DNA barcode	fastq	raw.split.16.1.fq	raw.split.16.2.fq
long-term experiment	CM2	NPK+CM2	SRR17868578	SRP358017	new	PRJNA803012	SAMN25609847	NPK+CM2	AMPLICON	METAGENOMIC	PCR	paired	ILLUMINA	Illumina HiSeq 2000	DNA barcode	fastq	raw.split.17.1.fq	raw.split.17.2.fq
long-term experiment	CM3	NPK+CM3	SRR17868577	SRP358017	new	PRJNA803012	SAMN25609848	NPK+CM3	AMPLICON	METAGENOMIC	PCR	paired	ILLUMINA	Illumina HiSeq 2000	DNA barcode	fastq	raw.split.18.1.fq	raw.split.18.2.fq
long-term experiment	PM1	NPK+PM1	SRR17868576	SRP358017	new	PRJNA803012	SAMN25609849	NPK+PM1	AMPLICON	METAGENOMIC	PCR	paired	ILLUMINA	Illumina HiSeq 2000	DNA barcode	fastq	raw.split.19.1.fq	raw.split.19.2.fq
long-term experiment	PM2	NPK+PM2	SRR17868575	SRP358017	new	PRJNA803012	SAMN25609850	NPK+PM2	AMPLICON	METAGENOMIC	PCR	paired	ILLUMINA	Illumina HiSeq 2000	DNA barcode	fastq	raw.split.20.1.fq	raw.split.20.2.fq
long-term experiment	PM3	NPK+PM3	SRR17868573	SRP358017	new	PRJNA803012	SAMN25609851	NPK+PM3	AMPLICON	METAGENOMIC	PCR	paired	ILLUMINA	Illumina HiSeq 2000	DNA barcode	fastq	raw.split.21.1.fq	raw.split.21.2.fq
